# Supplementary material for: Optimization of Time-Course Experiments for Kinetic Model Discrimination
Source: PLoS One. 2012 Mar 5;7(3):e32749. doi: 10.1371/journal.pone.0032749 (PMC3293846; doi:10.1371/journal.pone.0032749)
Supplement: Dataset S1 — Time courses used in parameter estimation. The dataset includes four time courses used in the estimation of glyoxalase I parameters and four time courses used in the estimation of glyoxalase II parameters. (TXT) [file pone.0032749.s001.txt]

time	SDLGS	MGO	GSH	HTA	GLO1
0.0	0.0000	0.212	0.530	0.000	3.23E-06
0.5	0.0018				
1.0	0.0038				
1.5	0.0056				
2.0	0.0072				
2.5	0.0089				
3.0	0.0108				
3.5	0.0125				
4.0	0.0142				
4.5	0.0157				
5.0	0.0172				
5.5	0.0187				
6.0	0.0205				
6.5	0.0219				
7.0	0.0236				
7.5	0.0249				
8.0	0.0265
8.5	0.0278
9.0	0.0296
9.5	0.0308
10.0	0.0325
10.5	0.0339
11.0	0.0351
11.5	0.0367
12.0	0.0381
12.5	0.0396
13.0	0.0410
13.5	0.0423
14.0	0.0436
14.5	0.0451
15.0	0.0462
15.5	0.0474
16.0	0.0487
16.5	0.0502
17.0	0.0514
17.5	0.0525
18.0	0.0539
18.5	0.0554
19.0	0.0563
19.5	0.0572
20.0	0.0588
20.5	0.0598
21.0	0.0610
21.5	0.0624
22.0	0.0631
22.5	0.0644
23.0	0.0658
23.5	0.0668
24.0	0.0680
24.5	0.0689
25.0	0.0702
25.5	0.0713
26.0	0.0723
26.5	0.0733
27.0	0.0744
27.5	0.0754
28.0	0.0765
28.5	0.0775
29.0	0.0784
29.5	0.0794
30.0	0.0807
30.5	0.0814
31.0	0.0826
31.5	0.0833
32.0	0.0842
32.5	0.0856
33.0	0.0864
33.5	0.0874
34.0	0.0883
34.5	0.0893
35.0	0.0902
35.5	0.0911
36.0	0.0920
36.5	0.0928
37.0	0.0939
37.5	0.0944
38.0	0.0957
38.5	0.0968
39.0	0.0973
39.5	0.0983
40.0	0.0992
40.5	0.1000
41.0	0.1011
41.5	0.1020
42.0	0.1029
42.5	0.1038
43.0	0.1044
43.5	0.1053
44.0	0.1064
44.5	0.1071
45.0	0.1080
45.5	0.1088
46.0	0.1096
46.5	0.1103
47.0	0.1112
47.5	0.1121
48.0	0.1129
48.5	0.1136
49.0	0.1142
49.5	0.1153
50.0	0.1138
50.5	0.1145
51.0	0.1154
51.5	0.1158
52.0	0.1167
52.5	0.1174
53.0	0.1180
53.5	0.1187
54.0	0.1194
54.5	0.1199
55.0	0.1207
55.5	0.1212
56.0	0.1220
56.5	0.1227
57.0	0.1231
57.5	0.1239
58.0	0.1244
58.5	0.1251
59.0	0.1256
59.5	0.1263
60.0	0.1269
60.5	0.1275
61.0	0.1279
61.5	0.1287
62.0	0.1292
62.5	0.1298
63.0	0.1305
63.5	0.1308
64.0	0.1316
64.5	0.1320
65.0	0.1327
65.5	0.1332
66.0	0.1338
66.5	0.1343
67.0	0.1348
67.5	0.1353
68.0	0.1359
68.5	0.1364
69.0	0.1367
69.5	0.1373
70.0	0.1379
70.5	0.1383
71.0	0.1388
71.5	0.1392
72.0	0.1399
72.5	0.1403
73.0	0.1409
73.5	0.1410
74.0	0.1417
74.5	0.1422
75.0	0.1426
75.5	0.1431
76.0	0.1435
76.5	0.1443
77.0	0.1446
77.5	0.1451
78.0	0.1454
78.5	0.1459
79.0	0.1464
79.5	0.1467
80.0	0.1472
80.5	0.1476
81.0	0.1481
81.5	0.1485
82.0	0.1492
82.5	0.1493
83.0	0.1498
83.5	0.1502
84.0	0.1508
84.5	0.1513
85.0	0.1514
85.5	0.1520
86.0	0.1522
86.5	0.1526
87.0	0.1532
87.5	0.1536
88.0	0.1537
88.5	0.1544
89.0	0.1545
89.5	0.1550
90.0	0.1553
90.5	0.1557
91.0	0.1560
91.5	0.1564
92.0	0.1568
92.5	0.1573
93.0	0.1575
93.5	0.1579
94.0	0.1582
94.5	0.1587
95.0	0.1591
95.5	0.1595
96.0	0.1598
96.5	0.1600
97.0	0.1604
97.5	0.1608
98.0	0.1613
98.5	0.1615
99.0	0.1618
99.5	0.1620
100.0	0.1624
100.5	0.1628
101.0	0.1632
101.5	0.1635
102.0	0.1637
102.5	0.1641
103.0	0.1643
103.5	0.1647
104.0	0.1650
104.5	0.1653
105.0	0.1656
105.5	0.1659
106.0	0.1661
106.5	0.1664
107.0	0.1670
107.5	0.1669
108.0	0.1675
108.5	0.1677
109.0	0.1681
109.5	0.1683
110.0	0.1685
110.5	0.1689
111.0	0.1692
111.5	0.1694
112.0	0.1697
112.5	0.1698
113.0	0.1702
113.5	0.1704
114.0	0.1707
114.5	0.1709
115.0	0.1712
115.5	0.1714
116.0	0.1719
116.5	0.1722
117.0	0.1725
117.5	0.1726
118.0	0.1729
118.5	0.1732
119.0	0.1735
119.5	0.1736
120.0	0.1742
120.5	0.1741
121.0	0.1741
121.5	0.1746
122.0	0.1750
122.5	0.1752
123.0	0.1752
123.5	0.1757
124.0	0.1758
124.5	0.1761
125.0	0.1762
125.5	0.1764
126.0	0.1766
126.5	0.1769
127.0	0.1773
127.5	0.1775
128.0	0.1774
128.5	0.1779
129.0	0.1782
129.5	0.1784
130.0	0.1784
130.5	0.1786
131.0	0.1788
131.5	0.1791
132.0	0.1793
132.5	0.1798
133.0	0.1795
133.5	0.1804
134.0	0.1802
134.5	0.1806
135.0	0.1807
135.5	0.1810
136.0	0.1809
136.5	0.1812
137.0	0.1812
137.5	0.1819
138.0	0.1818
138.5	0.1821
139.0	0.1823
139.5	0.1825
140.0	0.1826
140.5	0.1829
141.0	0.1828
141.5	0.1831
142.0	0.1836
142.5	0.1835
143.0	0.1838
143.5	0.1839
144.0	0.1841
144.5	0.1844
145.0	0.1845
145.5	0.1848
146.0	0.1848
146.5	0.1850
147.0	0.1851
147.5	0.1853
148.0	0.1855
148.5	0.1857
149.0	0.1858
149.5	0.1859
150.0	0.1862
150.5	0.1865
151.0	0.1866
151.5	0.1865
152.0	0.1870
152.5	0.1871
153.0	0.1876
153.5	0.1874
154.0	0.1876
154.5	0.1878
155.0	0.1879
155.5	0.1879
156.0	0.1882
156.5	0.1882
157.0	0.1884
157.5	0.1887
158.0	0.1891
158.5	0.1887
159.0	0.1893
159.5	0.1894
160.0	0.1894
160.5	0.1895
161.0	0.1898
161.5	0.1897
162.0	0.1901
162.5	0.1902
163.0	0.1904
163.5	0.1905
164.0	0.1906
164.5	0.1909
165.0	0.1910
165.5	0.1913
166.0	0.1912
166.5	0.1912
167.0	0.1911
167.5	0.1917
168.0	0.1917
168.5	0.1919
169.0	0.1923
169.5	0.1920
170.0	0.1921
170.5	0.1922
171.0	0.1926
171.5	0.1926
172.0	0.1927
172.5	0.1930
173.0	0.1928
173.5	0.1933
174.0	0.1933
174.5	0.1931
175.0	0.1934
175.5	0.1938
176.0	0.1940
176.5	0.1938
177.0	0.1941
177.5	0.1941
178.0	0.1943
178.5	0.1944
179.0	0.1944
179.5	0.1945
180.0	0.1947
180.5	0.1949
181.0	0.1949
181.5	0.1949
182.0	0.1952
182.5	0.1952
183.0	0.1954
183.5	0.1955
184.0	0.1957
184.5	0.1956
185.0	0.1959
185.5	0.1958
186.0	0.1960
186.5	0.1960
187.0	0.1964
187.5	0.1964
188.0	0.1965
188.5	0.1964
189.0	0.1967
189.5	0.1967
190.0	0.1965
190.5	0.1967
191.0	0.1970
191.5	0.1971
192.0	0.1977
192.5	0.1975
193.0	0.1975
193.5	0.1977
194.0	0.1977
194.5	0.1978
195.0	0.1978
195.5	0.1981
196.0	0.1980
196.5	0.1983
197.0	0.1982
197.5	0.1983
198.0	0.1988
198.5	0.1986
199.0	0.1985
199.5	0.1991
200.0	0.1991
200.5	0.1990
201.0	0.1989
201.5	0.1992
202.0	0.1994
202.5	0.1994
203.0	0.1994
203.5	0.1996
204.0	0.1994
204.5	0.1996
205.0	0.1996
205.5	0.1998
206.0	0.2000
206.5	0.1999
207.0	0.2000
207.5	0.2000
208.0	0.2001
208.5	0.2004
209.0	0.2004
209.5	0.2004
210.0	0.2006
210.5	0.2005
211.0	0.2005
211.5	0.2009
212.0	0.2008
212.5	0.2010
213.0	0.2010
213.5	0.2011
214.0	0.2010
214.5	0.2011
215.0	0.2013
215.5	0.2012
216.0	0.2015
216.5	0.2015
217.0	0.2013
217.5	0.2015
218.0	0.2015
218.5	0.2018
219.0	0.2018
219.5	0.2019
220.0	0.2018
220.5	0.2021
221.0	0.2021
221.5	0.2023
222.0	0.2022
222.5	0.2023
223.0	0.2022
223.5	0.2026
224.0	0.2026
224.5	0.2026
225.0	0.2026
225.5	0.2029
226.0	0.2028
226.5	0.2028
227.0	0.2029
227.5	0.2030
228.0	0.2029
228.5	0.2033
229.0	0.2034
229.5	0.2033
230.0	0.2033
230.5	0.2034
231.0	0.2037
231.5	0.2036
232.0	0.2037
232.5	0.2036
233.0	0.2034
233.5	0.2038
234.0	0.2038
234.5	0.2037
235.0	0.2040
235.5	0.2038
236.0	0.2040
236.5	0.2042
237.0	0.2044
237.5	0.2043
238.0	0.2043
238.5	0.2043
239.0	0.2042
239.5	0.2049
240.0	0.2045
240.5	0.2046
241.0	0.2047
241.5	0.2047
242.0	0.2047
242.5	0.2047
243.0	0.2048
243.5	0.2049
244.0	0.2048
244.5	0.2050
245.0	0.2051
245.5	0.2051
246.0	0.2054
246.5	0.2051
247.0	0.2051
247.5	0.2053
248.0	0.2053
248.5	0.2053
249.0	0.2054
249.5	0.2056
250.0	0.2054
250.5	0.2056
251.0	0.2055
251.5	0.2058
252.0	0.2057
252.5	0.2060
253.0	0.2055
253.5	0.2058
254.0	0.2060
254.5	0.2059
255.0	0.2059
255.5	0.2058
256.0	0.2062
256.5	0.2059
257.0	0.2060
257.5	0.2062
258.0	0.2064
258.5	0.2065
259.0	0.2062
259.5	0.2063
260.0	0.2064
260.5	0.2065
261.0	0.2064
261.5	0.2064
262.0	0.2068
262.5	0.2067
263.0	0.2067
263.5	0.2068
264.0	0.2067
264.5	0.2071
265.0	0.2070
265.5	0.2069
266.0	0.2069
266.5	0.2070
267.0	0.2069
267.5	0.2069
268.0	0.2070
268.5	0.2071
269.0	0.2071
269.5	0.2072
270.0	0.2072
270.5	0.2074
271.0	0.2074
271.5	0.2074
272.0	0.2074
272.5	0.2075
273.0	0.2076
273.5	0.2076
274.0	0.2075
274.5	0.2076
275.0	0.2075
275.5	0.2078
276.0	0.2076
276.5	0.2077
277.0	0.2080
277.5	0.2078
278.0	0.2076
278.5	0.2078
279.0	0.2079
279.5	0.2081
280.0	0.2080
280.5	0.2081
281.0	0.2079
281.5	0.2080
282.0	0.2080
282.5	0.2079
283.0	0.2083
283.5	0.2081
284.0	0.2082
284.5	0.2083
285.0	0.2083
285.5	0.2084
286.0	0.2083
286.5	0.2084
287.0	0.2081
287.5	0.2085
288.0	0.2082
288.5	0.2086
289.0	0.2086
289.5	0.2085
290.0	0.2086
290.5	0.2088
291.0	0.2086
291.5	0.2087
292.0	0.2088
292.5	0.2087
293.0	0.2088
293.5	0.2087
294.0	0.2089
294.5	0.2090
295.0	0.2087
295.5	0.2087
296.0	0.2089
296.5	0.2089
297.0	0.2087
297.5	0.2090
298.0	0.2089
298.5	0.2089
299.0	0.2092
299.5	0.2090
300.0	0.2089
300.5	0.2089
301.0	0.2091
301.5	0.2092
302.0	0.2092
302.5	0.2094
303.0	0.2091
303.5	0.2092
304.0	0.2095
304.5	0.2092
305.0	0.2093
305.5	0.2094
306.0	0.2091
306.5	0.2094
307.0	0.2094
307.5	0.2095
308.0	0.2095
308.5	0.2096
309.0	0.2094
309.5	0.2095
310.0	0.2097
310.5	0.2095
311.0	0.2096
311.5	0.2097
312.0	0.2095
312.5	0.2097
313.0	0.2098
313.5	0.2098
314.0	0.2098
314.5	0.2097
315.0	0.2097
315.5	0.2097
316.0	0.2097
316.5	0.2098
317.0	0.2098
317.5	0.2096
318.0	0.2099
318.5	0.2099
319.0	0.2098
319.5	0.2098
320.0	0.2101
320.5	0.2101
321.0	0.2102
321.5	0.2099
322.0	0.2099
322.5	0.2099
323.0	0.2102
323.5	0.2101
324.0	0.2100
324.5	0.2098
325.0	0.2101
325.5	0.2102
326.0	0.2101
326.5	0.2101
327.0	0.2104
327.5	0.2104
328.0	0.2102
328.5	0.2101
329.0	0.2100
329.5	0.2106
330.0	0.2104
330.5	0.2105
331.0	0.2104
331.5	0.2103
332.0	0.2103
332.5	0.2105
333.0	0.2106
333.5	0.2103
334.0	0.2105
334.5	0.2104
335.0	0.2104
335.5	0.2106
336.0	0.2103
336.5	0.2107
337.0	0.2103
337.5	0.2105
338.0	0.2107
338.5	0.2105
339.0	0.2105
339.5	0.2106
340.0	0.2104
340.5	0.2108
341.0	0.2103
341.5	0.2106
342.0	0.2106
342.5	0.2106
343.0	0.2106
343.5	0.2105
344.0	0.2108
344.5	0.2106
345.0	0.2108
345.5	0.2106
346.0	0.2108
346.5	0.2107
347.0	0.2108
347.5	0.2106
348.0	0.2107
348.5	0.2108
349.0	0.2107
349.5	0.2108
350.0	0.2107
350.5	0.2107
351.0	0.2106
351.5	0.2108
352.0	0.2109
352.5	0.2110
353.0	0.2108
353.5	0.2107
354.0	0.2108
354.5	0.2111
355.0	0.2109
355.5	0.2110
356.0	0.2110
356.5	0.2110
357.0	0.2109
357.5	0.2108
358.0	0.2108
358.5	0.2111
359.0	0.2112
359.5	0.2110
360.0	0.2112
360.5	0.2111
361.0	0.2111
361.5	0.2113
362.0	0.2111
362.5	0.2113
363.0	0.2111
363.5	0.2111
364.0	0.2110
364.5	0.2109
365.0	0.2111
365.5	0.2111
366.0	0.2111
366.5	0.2111
367.0	0.2109
367.5	0.2111
368.0	0.2111
368.5	0.2112
369.0	0.2111
369.5	0.2109
370.0	0.2111
370.5	0.2113
371.0	0.2112
371.5	0.2112
372.0	0.2113
372.5	0.2112
373.0	0.2114
373.5	0.2111
374.0	0.2113
374.5	0.2114
375.0	0.2114
375.5	0.2112
376.0	0.2115
376.5	0.2112
377.0	0.2116
377.5	0.2113
378.0	0.2113
378.5	0.2113
379.0	0.2111
379.5	0.2111
380.0	0.2115
380.5	0.2113
381.0	0.2113
381.5	0.2113
382.0	0.2113
382.5	0.2113
383.0	0.2113
383.5	0.2114
384.0	0.2113
384.5	0.2114
385.0	0.2116
385.5	0.2116
386.0	0.2116
386.5	0.2113
387.0	0.2115
387.5	0.2112
388.0	0.2115
388.5	0.2117
389.0	0.2112
389.5	0.2114
390.0	0.2115
390.5	0.2114
391.0	0.2114
391.5	0.2115
392.0	0.2113
392.5	0.2114
393.0	0.2113
393.5	0.2114
394.0	0.2114
394.5	0.2115
395.0	0.2114
395.5	0.2115
396.0	0.2114
396.5	0.2116
397.0	0.2114
397.5	0.2116
398.0	0.2116
398.5	0.2115
399.0	0.2115
399.5	0.2116
400.0	0.2115
400.5	0.2115
401.0	0.2113
401.5	0.2114
402.0	0.2116
402.5	0.2117
403.0	0.2115
403.5	0.2113
404.0	0.2115
404.5	0.2116
405.0	0.2116
405.5	0.2117
406.0	0.2116
406.5	0.2116
407.0	0.2115
407.5	0.2116
408.0	0.2115
408.5	0.2115
409.0	0.2114
409.5	0.2114
410.0	0.2116
410.5	0.2114
411.0	0.2116
411.5	0.2116
412.0	0.2114
412.5	0.2115
413.0	0.2116
413.5	0.2115
414.0	0.2115
414.5	0.2115
415.0	0.2114
415.5	0.2117
416.0	0.2115
416.5	0.2116
417.0	0.2116
417.5	0.2115
418.0	0.2118
418.5	0.2116
419.0	0.2118
419.5	0.2115
420.0	0.2116
420.5	0.2116
421.0	0.2114
421.5	0.2117
422.0	0.2116
422.5	0.2115
423.0	0.2117
423.5	0.2116
424.0	0.2117
424.5	0.2117
425.0	0.2117
425.5	0.2116
426.0	0.2115
426.5	0.2117
427.0	0.2117
427.5	0.2116
428.0	0.2116
428.5	0.2116
429.0	0.2113
429.5	0.2116
430.0	0.2115
430.5	0.2116
431.0	0.2115
431.5	0.2117
432.0	0.2115
432.5	0.2116
433.0	0.2117
433.5	0.2119
434.0	0.2117
434.5	0.2117
435.0	0.2117
435.5	0.2116
436.0	0.2116
436.5	0.2114
437.0	0.2117
437.5	0.2114
438.0	0.2117
438.5	0.2116
439.0	0.2116
439.5	0.2117
440.0	0.2116
440.5	0.2117
441.0	0.2116
441.5	0.2114
442.0	0.2116
442.5	0.2115
443.0	0.2117
443.5	0.2117
444.0	0.2116
444.5	0.2117
445.0	0.2118
445.5	0.2116
446.0	0.2116
446.5	0.2115
447.0	0.2115
447.5	0.2117
448.0	0.2115
448.5	0.2116
449.0	0.2115
449.5	0.2114
450.0	0.2116
450.5	0.2113
451.0	0.2114
451.5	0.2117
452.0	0.2116
452.5	0.2118
453.0	0.2117
453.5	0.2114
454.0	0.2117
454.5	0.2116
455.0	0.2117
455.5	0.2116
456.0	0.2118
456.5	0.2116
457.0	0.2115
457.5	0.2115
458.0	0.2117
458.5	0.2118
459.0	0.2115
459.5	0.2116
460.0	0.2115
460.5	0.2117
461.0	0.2115
461.5	0.2115
462.0	0.2115
462.5	0.2118
463.0	0.2115
463.5	0.2114
464.0	0.2116
464.5	0.2117
465.0	0.2115
465.5	0.2116
466.0	0.2116
466.5	0.2116
467.0	0.2116
467.5	0.2116
468.0	0.2115
468.5	0.2117
469.0	0.2114
469.5	0.2114
470.0	0.2116
470.5	0.2118
471.0	0.2115
471.5	0.2116
472.0	0.2116
472.5	0.2117
473.0	0.2114
473.5	0.2116
474.0	0.2118
474.5	0.2115
time	SDLGS	MGO	GSH	HTA	GLO1
0.0	0.0000	0.494	0.354	0.000	4.03E-06
0.5	0.0028				
1.0	0.0060				
1.5	0.0091				
2.0	0.0119				
2.5	0.0145				
3.0	0.0171				
3.5	0.0201				
4.0	0.0228				
4.5	0.0252				
5.0	0.0279				
5.5	0.0308				
6.0	0.0333				
6.5	0.0359				
7.0	0.0383				
7.5	0.0408				
8.0	0.0433
8.5	0.0461
9.0	0.0480
9.5	0.0503
10.0	0.0526
10.5	0.0551
11.0	0.0577
11.5	0.0597
12.0	0.0620
12.5	0.0643
13.0	0.0666
13.5	0.0685
14.0	0.0708
14.5	0.0731
15.0	0.0752
15.5	0.0770
16.0	0.0792
16.5	0.0811
17.0	0.0832
17.5	0.0847
18.0	0.0875
18.5	0.0893
19.0	0.0912
19.5	0.0933
20.0	0.0951
20.5	0.0967
21.0	0.0990
21.5	0.1008
22.0	0.1022
22.5	0.1046
23.0	0.1063
23.5	0.1082
24.0	0.1100
24.5	0.1120
25.0	0.1135
25.5	0.1154
26.0	0.1170
26.5	0.1187
27.0	0.1205
27.5	0.1222
28.0	0.1237
28.5	0.1249
29.0	0.1272
29.5	0.1287
30.0	0.1304
30.5	0.1315
31.0	0.1334
31.5	0.1350
32.0	0.1368
32.5	0.1383
33.0	0.1396
33.5	0.1413
34.0	0.1427
34.5	0.1443
35.0	0.1455
35.5	0.1474
36.0	0.1485
36.5	0.1502
37.0	0.1513
37.5	0.1528
38.0	0.1544
38.5	0.1556
39.0	0.1570
39.5	0.1580
40.0	0.1598
40.5	0.1611
41.0	0.1628
41.5	0.1640
42.0	0.1651
42.5	0.1663
43.0	0.1677
43.5	0.1693
44.0	0.1704
44.5	0.1718
45.0	0.1731
45.5	0.1742
46.0	0.1755
46.5	0.1766
47.0	0.1779
47.5	0.1791
48.0	0.1803
48.5	0.1814
49.0	0.1828
49.5	0.1838
50.0	0.1848
50.5	0.1860
51.0	0.1872
51.5	0.1884
52.0	0.1896
52.5	0.1906
53.0	0.1918
53.5	0.1929
54.0	0.1939
54.5	0.1946
55.0	0.1960
55.5	0.1972
56.0	0.1978
56.5	0.1992
57.0	0.2002
57.5	0.2014
58.0	0.2020
58.5	0.2034
59.0	0.2042
59.5	0.2056
60.0	0.2066
60.5	0.2074
61.0	0.2085
61.5	0.2094
62.0	0.2102
62.5	0.2114
63.0	0.2121
63.5	0.2133
64.0	0.2142
64.5	0.2150
65.0	0.2160
65.5	0.2170
66.0	0.2178
66.5	0.2187
67.0	0.2194
67.5	0.2205
68.0	0.2211
68.5	0.2225
69.0	0.2230
69.5	0.2240
70.0	0.2248
70.5	0.2252
71.0	0.2265
71.5	0.2273
72.0	0.2281
72.5	0.2290
73.0	0.2295
73.5	0.2308
74.0	0.2314
74.5	0.2321
75.0	0.2331
75.5	0.2336
76.0	0.2347
76.5	0.2354
77.0	0.2363
77.5	0.2369
78.0	0.2378
78.5	0.2387
79.0	0.2393
79.5	0.2399
80.0	0.2407
80.5	0.2418
81.0	0.2423
81.5	0.2430
82.0	0.2436
82.5	0.2445
83.0	0.2451
83.5	0.2459
84.0	0.2465
84.5	0.2472
85.0	0.2478
85.5	0.2486
86.0	0.2492
86.5	0.2498
87.0	0.2508
87.5	0.2513
88.0	0.2520
88.5	0.2526
89.0	0.2534
89.5	0.2538
90.0	0.2546
90.5	0.2546
91.0	0.2558
91.5	0.2560
92.0	0.2572
92.5	0.2578
93.0	0.2583
93.5	0.2589
94.0	0.2596
94.5	0.2595
95.0	0.2607
95.5	0.2613
96.0	0.2619
96.5	0.2626
97.0	0.2631
97.5	0.2638
98.0	0.2642
98.5	0.2649
99.0	0.2655
99.5	0.2662
100.0	0.2662
100.5	0.2673
101.0	0.2676
101.5	0.2684
102.0	0.2688
102.5	0.2692
103.0	0.2697
103.5	0.2703
104.0	0.2712
104.5	0.2716
105.0	0.2721
105.5	0.2727
106.0	0.2732
106.5	0.2734
107.0	0.2740
107.5	0.2748
108.0	0.2752
108.5	0.2757
109.0	0.2760
109.5	0.2761
110.0	0.2770
110.5	0.2776
111.0	0.2783
111.5	0.2787
112.0	0.2790
112.5	0.2792
113.0	0.2798
113.5	0.2806
114.0	0.2812
114.5	0.2814
115.0	0.2818
115.5	0.2825
116.0	0.2826
116.5	0.2833
117.0	0.2838
117.5	0.2837
118.0	0.2845
118.5	0.2849
119.0	0.2853
119.5	0.2859
120.0	0.2862
120.5	0.2867
121.0	0.2873
121.5	0.2877
122.0	0.2881
122.5	0.2885
123.0	0.2887
123.5	0.2892
124.0	0.2896
124.5	0.2900
125.0	0.2904
125.5	0.2909
126.0	0.2912
126.5	0.2916
127.0	0.2921
127.5	0.2923
128.0	0.2929
128.5	0.2933
129.0	0.2935
129.5	0.2940
130.0	0.2945
130.5	0.2949
131.0	0.2952
131.5	0.2954
132.0	0.2959
132.5	0.2963
133.0	0.2966
133.5	0.2971
134.0	0.2972
134.5	0.2977
135.0	0.2981
135.5	0.2987
136.0	0.2985
136.5	0.2991
137.0	0.2995
137.5	0.2998
138.0	0.3002
138.5	0.3007
139.0	0.3009
139.5	0.3010
140.0	0.3016
140.5	0.3017
141.0	0.3022
141.5	0.3026
142.0	0.3030
142.5	0.3032
143.0	0.3035
143.5	0.3038
144.0	0.3043
144.5	0.3045
145.0	0.3047
145.5	0.3050
146.0	0.3053
146.5	0.3057
147.0	0.3060
147.5	0.3066
148.0	0.3065
148.5	0.3067
149.0	0.3071
149.5	0.3072
150.0	0.3079
150.5	0.3081
151.0	0.3084
151.5	0.3088
152.0	0.3090
152.5	0.3095
153.0	0.3094
153.5	0.3098
154.0	0.3101
154.5	0.3103
155.0	0.3108
155.5	0.3110
156.0	0.3110
156.5	0.3113
157.0	0.3116
157.5	0.3118
158.0	0.3123
158.5	0.3127
159.0	0.3131
159.5	0.3129
160.0	0.3132
160.5	0.3134
161.0	0.3136
161.5	0.3139
162.0	0.3141
162.5	0.3148
163.0	0.3148
163.5	0.3150
164.0	0.3156
164.5	0.3157
165.0	0.3159
165.5	0.3161
166.0	0.3162
166.5	0.3165
167.0	0.3167
167.5	0.3170
168.0	0.3172
168.5	0.3174
169.0	0.3179
169.5	0.3182
170.0	0.3182
170.5	0.3179
171.0	0.3186
171.5	0.3190
172.0	0.3191
172.5	0.3194
173.0	0.3197
173.5	0.3197
174.0	0.3200
174.5	0.3195
175.0	0.3203
175.5	0.3209
176.0	0.3208
176.5	0.3210
177.0	0.3214
177.5	0.3215
178.0	0.3219
178.5	0.3220
179.0	0.3222
179.5	0.3221
180.0	0.3226
180.5	0.3226
181.0	0.3229
181.5	0.3232
182.0	0.3227
182.5	0.3234
183.0	0.3238
183.5	0.3241
184.0	0.3242
184.5	0.3244
185.0	0.3246
185.5	0.3246
186.0	0.3245
186.5	0.3251
187.0	0.3254
187.5	0.3255
188.0	0.3257
188.5	0.3255
189.0	0.3261
189.5	0.3261
190.0	0.3265
190.5	0.3261
191.0	0.3270
191.5	0.3267
192.0	0.3272
192.5	0.3275
193.0	0.3274
193.5	0.3276
194.0	0.3276
194.5	0.3279
195.0	0.3283
195.5	0.3284
196.0	0.3284
196.5	0.3287
197.0	0.3289
197.5	0.3284
198.0	0.3292
198.5	0.3295
199.0	0.3294
199.5	0.3298
200.0	0.3292
200.5	0.3300
201.0	0.3303
201.5	0.3305
202.0	0.3306
202.5	0.3304
203.0	0.3306
203.5	0.3308
204.0	0.3311
204.5	0.3311
205.0	0.3312
205.5	0.3312
206.0	0.3315
206.5	0.3316
207.0	0.3318
207.5	0.3319
208.0	0.3324
208.5	0.3326
209.0	0.3323
209.5	0.3327
210.0	0.3327
210.5	0.3328
211.0	0.3331
211.5	0.3331
212.0	0.3334
212.5	0.3334
213.0	0.3335
213.5	0.3331
214.0	0.3339
214.5	0.3341
215.0	0.3341
215.5	0.3342
216.0	0.3341
216.5	0.3344
217.0	0.3346
217.5	0.3347
218.0	0.3349
218.5	0.3350
219.0	0.3351
219.5	0.3351
220.0	0.3353
220.5	0.3357
221.0	0.3355
221.5	0.3354
222.0	0.3357
222.5	0.3361
223.0	0.3359
223.5	0.3365
224.0	0.3365
224.5	0.3364
225.0	0.3366
225.5	0.3366
226.0	0.3368
226.5	0.3370
227.0	0.3370
227.5	0.3373
228.0	0.3369
228.5	0.3373
229.0	0.3374
229.5	0.3380
230.0	0.3377
230.5	0.3381
231.0	0.3379
231.5	0.3379
232.0	0.3382
232.5	0.3384
233.0	0.3386
233.5	0.3386
234.0	0.3387
234.5	0.3388
235.0	0.3386
235.5	0.3392
236.0	0.3391
236.5	0.3391
237.0	0.3391
237.5	0.3394
238.0	0.3396
238.5	0.3397
239.0	0.3397
239.5	0.3400
240.0	0.3398
240.5	0.3400
241.0	0.3402
241.5	0.3401
242.0	0.3402
242.5	0.3400
243.0	0.3404
243.5	0.3405
244.0	0.3405
244.5	0.3409
245.0	0.3407
245.5	0.3409
246.0	0.3404
246.5	0.3409
247.0	0.3414
247.5	0.3414
248.0	0.3411
248.5	0.3415
249.0	0.3417
249.5	0.3417
250.0	0.3414
250.5	0.3418
251.0	0.3421
251.5	0.3415
252.0	0.3421
252.5	0.3421
253.0	0.3423
253.5	0.3423
254.0	0.3424
254.5	0.3426
255.0	0.3426
255.5	0.3425
256.0	0.3421
256.5	0.3427
257.0	0.3431
257.5	0.3431
258.0	0.3429
258.5	0.3432
259.0	0.3434
259.5	0.3432
260.0	0.3432
260.5	0.3435
261.0	0.3426
261.5	0.3437
262.0	0.3440
262.5	0.3440
263.0	0.3439
263.5	0.3437
264.0	0.3439
264.5	0.3442
265.0	0.3439
265.5	0.3445
266.0	0.3444
266.5	0.3444
267.0	0.3444
267.5	0.3445
268.0	0.3446
268.5	0.3446
269.0	0.3446
269.5	0.3448
270.0	0.3449
270.5	0.3445
271.0	0.3450
271.5	0.3451
272.0	0.3449
272.5	0.3447
273.0	0.3453
273.5	0.3453
274.0	0.3453
274.5	0.3449
275.0	0.3455
275.5	0.3455
276.0	0.3454
276.5	0.3459
277.0	0.3458
277.5	0.3457
278.0	0.3458
278.5	0.3459
279.0	0.3460
279.5	0.3459
280.0	0.3461
280.5	0.3460
281.0	0.3460
281.5	0.3462
282.0	0.3462
282.5	0.3460
283.0	0.3464
283.5	0.3463
284.0	0.3466
284.5	0.3466
285.0	0.3468
285.5	0.3471
286.0	0.3468
286.5	0.3470
287.0	0.3470
287.5	0.3469
288.0	0.3471
288.5	0.3470
289.0	0.3472
289.5	0.3473
290.0	0.3476
290.5	0.3473
291.0	0.3473
291.5	0.3476
292.0	0.3476
292.5	0.3474
293.0	0.3473
293.5	0.3475
294.0	0.3477
294.5	0.3477
295.0	0.3475
295.5	0.3477
296.0	0.3477
296.5	0.3479
297.0	0.3480
297.5	0.3482
298.0	0.3482
298.5	0.3482
299.0	0.3481
299.5	0.3481
300.0	0.3483
300.5	0.3481
301.0	0.3483
301.5	0.3482
302.0	0.3478
302.5	0.3485
303.0	0.3486
303.5	0.3487
304.0	0.3489
304.5	0.3487
305.0	0.3488
305.5	0.3486
306.0	0.3486
306.5	0.3490
307.0	0.3487
307.5	0.3489
308.0	0.3489
308.5	0.3490
309.0	0.3493
309.5	0.3486
310.0	0.3491
310.5	0.3488
311.0	0.3490
311.5	0.3492
312.0	0.3492
312.5	0.3493
313.0	0.3490
313.5	0.3496
314.0	0.3489
314.5	0.3496
315.0	0.3496
315.5	0.3494
316.0	0.3494
316.5	0.3495
317.0	0.3495
317.5	0.3500
318.0	0.3497
318.5	0.3498
319.0	0.3496
319.5	0.3499
320.0	0.3497
320.5	0.3498
321.0	0.3502
321.5	0.3499
322.0	0.3501
322.5	0.3501
323.0	0.3501
323.5	0.3502
324.0	0.3499
324.5	0.3501
325.0	0.3500
325.5	0.3500
326.0	0.3506
326.5	0.3501
327.0	0.3503
327.5	0.3505
328.0	0.3504
328.5	0.3505
329.0	0.3503
329.5	0.3505
330.0	0.3504
330.5	0.3506
331.0	0.3506
331.5	0.3507
332.0	0.3505
332.5	0.3507
333.0	0.3506
333.5	0.3506
334.0	0.3507
334.5	0.3508
335.0	0.3508
335.5	0.3506
336.0	0.3509
336.5	0.3507
337.0	0.3509
337.5	0.3511
338.0	0.3505
338.5	0.3510
339.0	0.3511
339.5	0.3510
340.0	0.3511
340.5	0.3509
341.0	0.3510
341.5	0.3507
342.0	0.3507
342.5	0.3512
343.0	0.3512
343.5	0.3510
344.0	0.3511
344.5	0.3513
345.0	0.3511
345.5	0.3513
346.0	0.3512
346.5	0.3511
347.0	0.3515
347.5	0.3510
348.0	0.3513
348.5	0.3516
349.0	0.3513
349.5	0.3514
350.0	0.3514
350.5	0.3514
351.0	0.3515
351.5	0.3514
352.0	0.3516
352.5	0.3517
353.0	0.3515
353.5	0.3516
354.0	0.3516
354.5	0.3518
355.0	0.3517
355.5	0.3518
356.0	0.3517
356.5	0.3515
357.0	0.3520
357.5	0.3516
358.0	0.3520
358.5	0.3518
359.0	0.3521
359.5	0.3521
360.0	0.3518
360.5	0.3523
361.0	0.3519
361.5	0.3520
362.0	0.3522
362.5	0.3522
363.0	0.3520
363.5	0.3522
364.0	0.3523
364.5	0.3521
365.0	0.3521
365.5	0.3522
366.0	0.3522
366.5	0.3521
367.0	0.3522
367.5	0.3522
368.0	0.3522
368.5	0.3522
369.0	0.3525
369.5	0.3523
370.0	0.3525
370.5	0.3523
371.0	0.3523
371.5	0.3525
372.0	0.3523
372.5	0.3524
373.0	0.3525
373.5	0.3526
374.0	0.3523
374.5	0.3525
375.0	0.3525
375.5	0.3525
376.0	0.3526
376.5	0.3522
377.0	0.3525
377.5	0.3526
378.0	0.3525
378.5	0.3525
379.0	0.3529
379.5	0.3526
380.0	0.3526
380.5	0.3527
381.0	0.3524
381.5	0.3525
382.0	0.3526
382.5	0.3524
383.0	0.3527
383.5	0.3525
384.0	0.3526
384.5	0.3523
385.0	0.3527
385.5	0.3527
386.0	0.3526
386.5	0.3524
387.0	0.3521
387.5	0.3528
388.0	0.3527
388.5	0.3528
389.0	0.3528
389.5	0.3526
390.0	0.3528
390.5	0.3527
391.0	0.3527
391.5	0.3527
392.0	0.3526
392.5	0.3526
393.0	0.3524
393.5	0.3526
394.0	0.3528
394.5	0.3529
395.0	0.3531
395.5	0.3529
396.0	0.3529
396.5	0.3530
397.0	0.3531
397.5	0.3528
398.0	0.3529
398.5	0.3528
399.0	0.3531
399.5	0.3532
400.0	0.3528
400.5	0.3530
401.0	0.3530
401.5	0.3529
402.0	0.3531
402.5	0.3529
403.0	0.3530
403.5	0.3531
404.0	0.3530
404.5	0.3529
405.0	0.3530
405.5	0.3531
406.0	0.3530
406.5	0.3531
407.0	0.3528
407.5	0.3531
408.0	0.3532
408.5	0.3529
409.0	0.3532
409.5	0.3530
410.0	0.3531
410.5	0.3530
411.0	0.3530
411.5	0.3531
412.0	0.3531
412.5	0.3531
413.0	0.3531
413.5	0.3533
414.0	0.3533
414.5	0.3530
415.0	0.3531
415.5	0.3532
416.0	0.3535
416.5	0.3531
417.0	0.3531
417.5	0.3529
418.0	0.3530
418.5	0.3524
419.0	0.3533
419.5	0.3533
420.0	0.3533
420.5	0.3534
421.0	0.3530
421.5	0.3532
422.0	0.3532
422.5	0.3533
423.0	0.3532
423.5	0.3532
424.0	0.3530
424.5	0.3532
425.0	0.3533
425.5	0.3531
426.0	0.3532
426.5	0.3533
427.0	0.3533
427.5	0.3530
428.0	0.3531
428.5	0.3532
429.0	0.3533
429.5	0.3531
430.0	0.3530
430.5	0.3531
431.0	0.3532
431.5	0.3536
432.0	0.3531
432.5	0.3530
433.0	0.3536
433.5	0.3534
434.0	0.3532
434.5	0.3531
435.0	0.3533
435.5	0.3531
436.0	0.3532
436.5	0.3533
437.0	0.3533
437.5	0.3532
438.0	0.3531
438.5	0.3531
439.0	0.3533
439.5	0.3534
440.0	0.3531
440.5	0.3531
441.0	0.3533
441.5	0.3532
442.0	0.3532
442.5	0.3531
443.0	0.3531
443.5	0.3531
444.0	0.3536
444.5	0.3535
445.0	0.3533
445.5	0.3531
446.0	0.3530
446.5	0.3523
447.0	0.3533
447.5	0.3534
448.0	0.3534
448.5	0.3531
449.0	0.3532
449.5	0.3534
450.0	0.3535
450.5	0.3531
451.0	0.3532
451.5	0.3532
452.0	0.3534
452.5	0.3533
453.0	0.3531
453.5	0.3529
454.0	0.3534
454.5	0.3533
455.0	0.3532
455.5	0.3534
456.0	0.3532
456.5	0.3531
457.0	0.3532
457.5	0.3531
458.0	0.3531
458.5	0.3532
459.0	0.3532
459.5	0.3533
460.0	0.3534
460.5	0.3533
461.0	0.3530
461.5	0.3532
462.0	0.3526
462.5	0.3533
463.0	0.3529
463.5	0.3533
464.0	0.3532
464.5	0.3531
465.0	0.3534
465.5	0.3533
466.0	0.3532
466.5	0.3532
467.0	0.3532
467.5	0.3531
468.0	0.3530
468.5	0.3533
469.0	0.3531
469.5	0.3530
470.0	0.3532
470.5	0.3532
471.0	0.3532
471.5	0.3531
472.0	0.3533
472.5	0.3532
473.0	0.3532
473.5	0.3529
474.0	0.3532
474.5	0.3530
time	SDLGS	MGO	GSH	HTA	GLO1
0.0	0.0000	0.258	0.500	0.000	4.84E-06
0.5	0.0053				
1.0	0.0029				
1.5	0.0057				
2.0	0.0078				
2.5	0.0112				
3.0	0.0112				
3.5	0.0149				
4.0	0.0151				
4.5	0.0170				
5.0	0.0186				
5.5	0.0206				
6.0	0.0224				
6.5	0.0239				
7.0	0.0251				
7.5	0.0271				
8.0	0.0290
8.5	0.0304
9.0	0.0304
9.5	0.0335
10.0	0.0347
10.5	0.0364
11.0	0.0381
11.5	0.0394
12.0	0.0411
12.5	0.0425
13.0	0.0440
13.5	0.0454
14.0	0.0470
14.5	0.0483
15.0	0.0501
15.5	0.0513
16.0	0.0524
16.5	0.0542
17.0	0.0556
17.5	0.0571
18.0	0.0584
18.5	0.0597
19.0	0.0611
19.5	0.0621
20.0	0.0636
20.5	0.0649
21.0	0.0661
21.5	0.0675
22.0	0.0691
22.5	0.0708
23.0	0.0716
23.5	0.0727
24.0	0.0736
24.5	0.0747
25.0	0.0764
25.5	0.0771
26.0	0.0786
26.5	0.0799
27.0	0.0811
27.5	0.0823
28.0	0.0835
28.5	0.0845
29.0	0.0856
29.5	0.0867
30.0	0.0879
30.5	0.0890
31.0	0.0902
31.5	0.0916
32.0	0.0925
32.5	0.0933
33.0	0.0944
33.5	0.0956
34.0	0.0964
34.5	0.0977
35.0	0.0988
35.5	0.1001
36.0	0.1007
36.5	0.1017
37.0	0.1028
37.5	0.1036
38.0	0.1051
38.5	0.1057
39.0	0.1065
39.5	0.1073
40.0	0.1091
40.5	0.1093
41.0	0.1108
41.5	0.1114
42.0	0.1125
42.5	0.1132
43.0	0.1141
43.5	0.1148
44.0	0.1159
44.5	0.1172
45.0	0.1180
45.5	0.1187
46.0	0.1193
46.5	0.1204
47.0	0.1212
47.5	0.1220
48.0	0.1232
48.5	0.1239
49.0	0.1244
49.5	0.1256
50.0	0.1262
50.5	0.1268
51.0	0.1280
51.5	0.1287
52.0	0.1295
52.5	0.1302
53.0	0.1309
53.5	0.1319
54.0	0.1324
54.5	0.1332
55.0	0.1337
55.5	0.1345
56.0	0.1355
56.5	0.1363
57.0	0.1370
57.5	0.1380
58.0	0.1386
58.5	0.1390
59.0	0.1401
59.5	0.1411
60.0	0.1413
60.5	0.1421
61.0	0.1426
61.5	0.1434
62.0	0.1442
62.5	0.1457
63.0	0.1455
63.5	0.1463
64.0	0.1470
64.5	0.1479
65.0	0.1481
65.5	0.1488
66.0	0.1494
66.5	0.1501
67.0	0.1507
67.5	0.1510
68.0	0.1520
68.5	0.1525
69.0	0.1532
69.5	0.1539
70.0	0.1546
70.5	0.1551
71.0	0.1556
71.5	0.1558
72.0	0.1569
72.5	0.1575
73.0	0.1581
73.5	0.1587
74.0	0.1594
74.5	0.1598
75.0	0.1603
75.5	0.1610
76.0	0.1615
76.5	0.1626
77.0	0.1623
77.5	0.1633
78.0	0.1638
78.5	0.1643
79.0	0.1646
79.5	0.1653
80.0	0.1663
80.5	0.1665
81.0	0.1668
81.5	0.1674
82.0	0.1679
82.5	0.1683
83.0	0.1689
83.5	0.1697
84.0	0.1701
84.5	0.1704
85.0	0.1708
85.5	0.1713
86.0	0.1720
86.5	0.1733
87.0	0.1728
87.5	0.1738
88.0	0.1742
88.5	0.1739
89.0	0.1747
89.5	0.1752
90.0	0.1758
90.5	0.1760
91.0	0.1765
91.5	0.1772
92.0	0.1777
92.5	0.1777
93.0	0.1787
93.5	0.1796
94.0	0.1792
94.5	0.1795
95.0	0.1806
95.5	0.1806
96.0	0.1810
96.5	0.1815
97.0	0.1822
97.5	0.1831
98.0	0.1828
98.5	0.1831
99.0	0.1837
99.5	0.1842
100.0	0.1846
100.5	0.1846
101.0	0.1848
101.5	0.1857
102.0	0.1861
102.5	0.1863
103.0	0.1868
103.5	0.1872
104.0	0.1878
104.5	0.1879
105.0	0.1882
105.5	0.1888
106.0	0.1890
106.5	0.1895
107.0	0.1898
107.5	0.1903
108.0	0.1908
108.5	0.1909
109.0	0.1913
109.5	0.1917
110.0	0.1921
110.5	0.1927
111.0	0.1927
111.5	0.1933
112.0	0.1935
112.5	0.1939
113.0	0.1939
113.5	0.1947
114.0	0.1951
114.5	0.1953
115.0	0.1958
115.5	0.1961
116.0	0.1967
116.5	0.1966
117.0	0.1969
117.5	0.1977
118.0	0.1979
118.5	0.1979
119.0	0.1984
119.5	0.1987
120.0	0.1988
120.5	0.1992
121.0	0.1996
121.5	0.1999
122.0	0.2002
122.5	0.2009
123.0	0.2005
123.5	0.2011
124.0	0.2015
124.5	0.2017
125.0	0.2021
125.5	0.2030
126.0	0.2025
126.5	0.2029
127.0	0.2035
127.5	0.2035
128.0	0.2040
128.5	0.2041
129.0	0.2044
129.5	0.2044
130.0	0.2049
130.5	0.2052
131.0	0.2055
131.5	0.2056
132.0	0.2060
132.5	0.2060
133.0	0.2067
133.5	0.2068
134.0	0.2067
134.5	0.2074
135.0	0.2079
135.5	0.2086
136.0	0.2083
136.5	0.2088
137.0	0.2088
137.5	0.2091
138.0	0.2095
138.5	0.2095
139.0	0.2099
139.5	0.2100
140.0	0.2103
140.5	0.2104
141.0	0.2108
141.5	0.2112
142.0	0.2113
142.5	0.2115
143.0	0.2118
143.5	0.2120
144.0	0.2126
144.5	0.2126
145.0	0.2131
145.5	0.2128
146.0	0.2131
146.5	0.2142
147.0	0.2136
147.5	0.2147
148.0	0.2141
148.5	0.2145
149.0	0.2144
149.5	0.2152
150.0	0.2150
150.5	0.2155
151.0	0.2156
151.5	0.2158
152.0	0.2160
152.5	0.2163
153.0	0.2164
153.5	0.2167
154.0	0.2169
154.5	0.2173
155.0	0.2173
155.5	0.2176
156.0	0.2177
156.5	0.2180
157.0	0.2180
157.5	0.2181
158.0	0.2186
158.5	0.2190
159.0	0.2190
159.5	0.2194
160.0	0.2194
160.5	0.2199
161.0	0.2195
161.5	0.2200
162.0	0.2200
162.5	0.2203
163.0	0.2205
163.5	0.2209
164.0	0.2213
164.5	0.2212
165.0	0.2214
165.5	0.2215
166.0	0.2217
166.5	0.2219
167.0	0.2221
167.5	0.2221
168.0	0.2226
168.5	0.2229
169.0	0.2228
169.5	0.2232
170.0	0.2231
170.5	0.2234
171.0	0.2235
171.5	0.2240
172.0	0.2240
172.5	0.2241
173.0	0.2251
173.5	0.2245
174.0	0.2248
174.5	0.2248
175.0	0.2248
175.5	0.2256
176.0	0.2254
176.5	0.2254
177.0	0.2253
177.5	0.2258
178.0	0.2261
178.5	0.2264
179.0	0.2265
179.5	0.2264
180.0	0.2276
180.5	0.2269
181.0	0.2269
181.5	0.2274
182.0	0.2273
182.5	0.2274
183.0	0.2280
183.5	0.2276
184.0	0.2281
184.5	0.2282
185.0	0.2281
185.5	0.2284
186.0	0.2286
186.5	0.2288
187.0	0.2291
187.5	0.2292
188.0	0.2294
188.5	0.2293
189.0	0.2295
189.5	0.2300
190.0	0.2297
190.5	0.2299
191.0	0.2299
191.5	0.2301
192.0	0.2305
192.5	0.2304
193.0	0.2308
193.5	0.2311
194.0	0.2314
194.5	0.2310
195.0	0.2311
195.5	0.2315
196.0	0.2314
196.5	0.2316
197.0	0.2321
197.5	0.2318
198.0	0.2321
198.5	0.2323
199.0	0.2323
199.5	0.2327
200.0	0.2325
200.5	0.2329
201.0	0.2328
201.5	0.2329
202.0	0.2335
202.5	0.2330
203.0	0.2337
203.5	0.2333
204.0	0.2337
204.5	0.2346
205.0	0.2340
205.5	0.2342
206.0	0.2346
206.5	0.2342
207.0	0.2346
207.5	0.2344
208.0	0.2349
208.5	0.2346
209.0	0.2355
209.5	0.2354
210.0	0.2356
210.5	0.2350
211.0	0.2353
211.5	0.2360
212.0	0.2355
212.5	0.2361
213.0	0.2361
213.5	0.2359
214.0	0.2362
214.5	0.2363
215.0	0.2362
215.5	0.2368
216.0	0.2365
216.5	0.2365
217.0	0.2369
217.5	0.2367
218.0	0.2370
218.5	0.2371
219.0	0.2376
219.5	0.2372
220.0	0.2376
220.5	0.2381
221.0	0.2376
221.5	0.2377
222.0	0.2378
222.5	0.2377
223.0	0.2380
223.5	0.2386
224.0	0.2382
224.5	0.2383
225.0	0.2384
225.5	0.2386
226.0	0.2384
226.5	0.2390
227.0	0.2389
227.5	0.2391
228.0	0.2390
228.5	0.2391
229.0	0.2395
229.5	0.2391
230.0	0.2393
230.5	0.2395
231.0	0.2394
231.5	0.2401
232.0	0.2395
232.5	0.2403
233.0	0.2401
233.5	0.2403
234.0	0.2400
234.5	0.2403
235.0	0.2404
235.5	0.2403
236.0	0.2406
236.5	0.2407
237.0	0.2408
237.5	0.2408
238.0	0.2406
238.5	0.2410
239.0	0.2413
239.5	0.2412
240.0	0.2413
240.5	0.2414
241.0	0.2416
241.5	0.2418
242.0	0.2416
242.5	0.2417
243.0	0.2417
243.5	0.2419
244.0	0.2422
244.5	0.2420
245.0	0.2426
245.5	0.2422
246.0	0.2424
246.5	0.2424
247.0	0.2425
247.5	0.2426
248.0	0.2427
248.5	0.2426
249.0	0.2429
249.5	0.2427
250.0	0.2429
250.5	0.2429
251.0	0.2431
251.5	0.2436
252.0	0.2434
252.5	0.2439
253.0	0.2434
253.5	0.2435
254.0	0.2435
254.5	0.2434
255.0	0.2438
255.5	0.2437
256.0	0.2439
256.5	0.2442
257.0	0.2439
257.5	0.2439
258.0	0.2442
258.5	0.2442
259.0	0.2445
259.5	0.2446
260.0	0.2446
260.5	0.2446
261.0	0.2446
261.5	0.2446
262.0	0.2459
262.5	0.2450
263.0	0.2449
263.5	0.2452
264.0	0.2451
264.5	0.2452
265.0	0.2451
265.5	0.2452
266.0	0.2455
266.5	0.2455
267.0	0.2456
267.5	0.2456
268.0	0.2460
268.5	0.2457
269.0	0.2454
269.5	0.2457
270.0	0.2457
270.5	0.2459
271.0	0.2461
271.5	0.2464
272.0	0.2459
272.5	0.2463
273.0	0.2463
273.5	0.2463
274.0	0.2465
274.5	0.2466
275.0	0.2465
275.5	0.2467
276.0	0.2474
276.5	0.2468
277.0	0.2468
277.5	0.2470
278.0	0.2469
278.5	0.2470
279.0	0.2468
279.5	0.2470
280.0	0.2474
280.5	0.2474
281.0	0.2473
281.5	0.2472
282.0	0.2476
282.5	0.2473
283.0	0.2474
283.5	0.2477
284.0	0.2479
284.5	0.2474
285.0	0.2479
285.5	0.2481
286.0	0.2478
286.5	0.2480
287.0	0.2482
287.5	0.2481
288.0	0.2480
288.5	0.2481
289.0	0.2482
289.5	0.2482
290.0	0.2482
290.5	0.2485
291.0	0.2484
291.5	0.2483
292.0	0.2488
292.5	0.2485
293.0	0.2487
293.5	0.2488
294.0	0.2490
294.5	0.2486
295.0	0.2486
295.5	0.2489
296.0	0.2487
296.5	0.2496
297.0	0.2490
297.5	0.2492
298.0	0.2490
298.5	0.2494
299.0	0.2491
299.5	0.2488
300.0	0.2497
300.5	0.2496
301.0	0.2494
301.5	0.2493
302.0	0.2496
302.5	0.2496
303.0	0.2496
303.5	0.2495
304.0	0.2496
304.5	0.2503
305.0	0.2500
305.5	0.2500
306.0	0.2499
306.5	0.2498
307.0	0.2498
307.5	0.2500
308.0	0.2502
308.5	0.2502
309.0	0.2501
309.5	0.2504
310.0	0.2505
310.5	0.2503
311.0	0.2502
311.5	0.2505
312.0	0.2504
312.5	0.2507
313.0	0.2506
313.5	0.2508
314.0	0.2507
314.5	0.2509
315.0	0.2507
315.5	0.2514
316.0	0.2508
316.5	0.2508
317.0	0.2509
317.5	0.2511
318.0	0.2511
318.5	0.2511
319.0	0.2513
319.5	0.2509
320.0	0.2515
320.5	0.2512
321.0	0.2515
321.5	0.2513
322.0	0.2513
322.5	0.2514
323.0	0.2512
323.5	0.2514
324.0	0.2518
324.5	0.2514
325.0	0.2514
325.5	0.2522
326.0	0.2519
326.5	0.2518
327.0	0.2518
327.5	0.2518
328.0	0.2518
328.5	0.2517
329.0	0.2519
329.5	0.2515
330.0	0.2520
330.5	0.2519
331.0	0.2521
331.5	0.2519
332.0	0.2519
332.5	0.2524
333.0	0.2521
333.5	0.2522
334.0	0.2521
334.5	0.2523
335.0	0.2524
335.5	0.2523
336.0	0.2526
336.5	0.2526
337.0	0.2522
337.5	0.2528
338.0	0.2525
338.5	0.2528
339.0	0.2525
339.5	0.2525
340.0	0.2525
340.5	0.2528
341.0	0.2524
341.5	0.2530
342.0	0.2534
342.5	0.2530
343.0	0.2527
343.5	0.2533
344.0	0.2523
344.5	0.2530
345.0	0.2529
345.5	0.2530
346.0	0.2531
346.5	0.2529
347.0	0.2529
347.5	0.2530
348.0	0.2529
348.5	0.2532
349.0	0.2531
349.5	0.2532
350.0	0.2538
350.5	0.2533
351.0	0.2536
351.5	0.2534
352.0	0.2535
352.5	0.2534
353.0	0.2536
353.5	0.2534
354.0	0.2533
354.5	0.2535
355.0	0.2535
355.5	0.2535
356.0	0.2534
356.5	0.2535
357.0	0.2536
357.5	0.2538
358.0	0.2538
358.5	0.2537
359.0	0.2537
359.5	0.2536
360.0	0.2540
360.5	0.2546
361.0	0.2538
361.5	0.2541
362.0	0.2541
362.5	0.2540
363.0	0.2542
363.5	0.2540
364.0	0.2540
364.5	0.2541
365.0	0.2542
365.5	0.2542
366.0	0.2538
366.5	0.2543
367.0	0.2542
367.5	0.2544
368.0	0.2540
368.5	0.2542
369.0	0.2540
369.5	0.2543
370.0	0.2543
370.5	0.2544
371.0	0.2545
371.5	0.2539
372.0	0.2548
372.5	0.2544
373.0	0.2545
373.5	0.2545
374.0	0.2545
374.5	0.2548
375.0	0.2549
375.5	0.2547
376.0	0.2552
376.5	0.2546
377.0	0.2547
377.5	0.2552
378.0	0.2548
378.5	0.2550
379.0	0.2548
379.5	0.2545
380.0	0.2547
380.5	0.2549
381.0	0.2550
381.5	0.2549
382.0	0.2552
382.5	0.2551
383.0	0.2550
383.5	0.2553
384.0	0.2548
384.5	0.2548
385.0	0.2549
385.5	0.2550
386.0	0.2549
386.5	0.2552
387.0	0.2551
387.5	0.2551
388.0	0.2552
388.5	0.2554
389.0	0.2550
389.5	0.2551
390.0	0.2552
390.5	0.2551
391.0	0.2551
391.5	0.2552
392.0	0.2554
392.5	0.2553
393.0	0.2553
393.5	0.2554
394.0	0.2551
394.5	0.2553
395.0	0.2552
395.5	0.2556
396.0	0.2554
396.5	0.2552
397.0	0.2556
397.5	0.2556
398.0	0.2556
398.5	0.2554
399.0	0.2556
399.5	0.2556
400.0	0.2556
400.5	0.2558
401.0	0.2555
401.5	0.2556
402.0	0.2555
402.5	0.2559
403.0	0.2562
403.5	0.2557
404.0	0.2556
404.5	0.2557
405.0	0.2556
405.5	0.2556
406.0	0.2555
406.5	0.2557
407.0	0.2559
407.5	0.2559
408.0	0.2557
408.5	0.2557
409.0	0.2559
409.5	0.2558
410.0	0.2559
410.5	0.2560
411.0	0.2563
411.5	0.2563
412.0	0.2564
412.5	0.2559
413.0	0.2560
413.5	0.2560
414.0	0.2561
414.5	0.2561
415.0	0.2561
415.5	0.2567
416.0	0.2562
416.5	0.2559
417.0	0.2560
417.5	0.2558
418.0	0.2561
418.5	0.2561
419.0	0.2559
419.5	0.2560
420.0	0.2560
420.5	0.2561
421.0	0.2559
421.5	0.2559
422.0	0.2562
422.5	0.2560
423.0	0.2573
423.5	0.2563
424.0	0.2562
424.5	0.2568
425.0	0.2560
425.5	0.2565
426.0	0.2563
426.5	0.2565
427.0	0.2559
427.5	0.2563
428.0	0.2559
428.5	0.2558
429.0	0.2562
429.5	0.2564
430.0	0.2566
430.5	0.2565
431.0	0.2564
431.5	0.2565
432.0	0.2565
432.5	0.2564
433.0	0.2564
433.5	0.2563
434.0	0.2567
434.5	0.2567
435.0	0.2563
435.5	0.2565
436.0	0.2569
436.5	0.2564
437.0	0.2564
437.5	0.2565
438.0	0.2566
438.5	0.2570
439.0	0.2567
439.5	0.2566
440.0	0.2568
440.5	0.2570
441.0	0.2566
441.5	0.2566
442.0	0.2565
442.5	0.2565
443.0	0.2567
443.5	0.2563
444.0	0.2570
444.5	0.2567
445.0	0.2565
445.5	0.2567
446.0	0.2567
446.5	0.2567
447.0	0.2568
447.5	0.2567
448.0	0.2571
448.5	0.2568
449.0	0.2571
449.5	0.2571
450.0	0.2569
450.5	0.2567
451.0	0.2569
451.5	0.2570
452.0	0.2566
452.5	0.2569
453.0	0.2570
453.5	0.2569
454.0	0.2568
454.5	0.2571
455.0	0.2569
455.5	0.2566
456.0	0.2571
456.5	0.2568
457.0	0.2571
457.5	0.2570
458.0	0.2568
458.5	0.2567
459.0	0.2568
459.5	0.2571
460.0	0.2576
460.5	0.2570
461.0	0.2576
461.5	0.2571
462.0	0.2565
462.5	0.2570
463.0	0.2574
463.5	0.2569
464.0	0.2570
464.5	0.2568
465.0	0.2573
465.5	0.2570
466.0	0.2571
466.5	0.2569
467.0	0.2571
467.5	0.2571
468.0	0.2571
468.5	0.2570
469.0	0.2570
469.5	0.2573
470.0	0.2570
470.5	0.2571
471.0	0.2572
471.5	0.2572
472.0	0.2571
472.5	0.2570
473.0	0.2577
473.5	0.2572
474.0	0.2568
474.5	0.2572
475.0	0.2575
475.5	0.2574
476.0	0.2576
476.5	0.2576
477.0	0.2572
477.5	0.2572
478.0	0.2577
478.5	0.2573
479.0	0.2574
479.5	0.2571
480.0	0.2572
480.5	0.2572
481.0	0.2573
481.5	0.2574
482.0	0.2572
482.5	0.2577
483.0	0.2571
483.5	0.2573
484.0	0.2572
484.5	0.2567
485.0	0.2575
485.5	0.2573
486.0	0.2571
486.5	0.2572
487.0	0.2574
487.5	0.2573
488.0	0.2573
488.5	0.2576
489.0	0.2572
489.5	0.2576
490.0	0.2581
490.5	0.2574
491.0	0.2573
491.5	0.2572
492.0	0.2572
492.5	0.2573
493.0	0.2575
493.5	0.2574
494.0	0.2574
494.5	0.2571
495.0	0.2574
495.5	0.2574
496.0	0.2577
496.5	0.2571
497.0	0.2573
497.5	0.2575
498.0	0.2575
498.5	0.2575
499.0	0.2576
499.5	0.2574
500.0	0.2573
500.5	0.2576
501.0	0.2573
501.5	0.2574
502.0	0.2573
502.5	0.2578
503.0	0.2574
503.5	0.2571
504.0	0.2572
504.5	0.2575
505.0	0.2574
505.5	0.2573
506.0	0.2574
506.5	0.2574
507.0	0.2577
507.5	0.2574
508.0	0.2572
508.5	0.2574
509.0	0.2574
509.5	0.2573
510.0	0.2572
510.5	0.2575
511.0	0.2574
511.5	0.2575
512.0	0.2574
512.5	0.2574
513.0	0.2575
513.5	0.2574
514.0	0.2575
514.5	0.2574
515.0	0.2574
515.5	0.2573
516.0	0.2571
516.5	0.2577
517.0	0.2583
517.5	0.2579
518.0	0.2574
518.5	0.2579
519.0	0.2574
519.5	0.2574
520.0	0.2574
520.5	0.2570
521.0	0.2575
521.5	0.2577
522.0	0.2575
522.5	0.2573
523.0	0.2574
523.5	0.2573
524.0	0.2577
524.5	0.2577
525.0	0.2574
525.5	0.2574
526.0	0.2574
526.5	0.2574
527.0	0.2573
527.5	0.2575
528.0	0.2573
528.5	0.2576
529.0	0.2573
529.5	0.2575
530.0	0.2582
530.5	0.2573
531.0	0.2581
531.5	0.2573
532.0	0.2574
532.5	0.2573
533.0	0.2576
533.5	0.2578
534.0	0.2574
534.5	0.2572
535.0	0.2577
535.5	0.2575
536.0	0.2573
536.5	0.2573
537.0	0.2573
537.5	0.2575
538.0	0.2576
538.5	0.2576
539.0	0.2578
539.5	0.2574
540.0	0.2577
540.5	0.2578
541.0	0.2573
541.5	0.2576
542.0	0.2575
542.5	0.2574
543.0	0.2573
543.5	0.2577
544.0	0.2573
544.5	0.2577
545.0	0.2575
545.5	0.2575
546.0	0.2575
546.5	0.2574
547.0	0.2575
547.5	0.2572
548.0	0.2573
548.5	0.2579
549.0	0.2578
549.5	0.2577
550.0	0.2577
550.5	0.2577
551.0	0.2580
551.5	0.2581
552.0	0.2579
552.5	0.2574
553.0	0.2576
553.5	0.2577
554.0	0.2574
554.5	0.2573
555.0	0.2575
555.5	0.2575
556.0	0.2577
556.5	0.2575
557.0	0.2578
557.5	0.2573
558.0	0.2576
558.5	0.2576
559.0	0.2575
559.5	0.2576
560.0	0.2577
560.5	0.2574
561.0	0.2576
561.5	0.2575
562.0	0.2574
562.5	0.2578
563.0	0.2576
563.5	0.2570
564.0	0.2575
564.5	0.2574
565.0	0.2572
565.5	0.2574
566.0	0.2574
566.5	0.2574
567.0	0.2574
567.5	0.2575
568.0	0.2575
568.5	0.2574
569.0	0.2575
569.5	0.2572
570.0	0.2574
570.5	0.2575
571.0	0.2575
571.5	0.2573
572.0	0.2572
572.5	0.2574
573.0	0.2574
573.5	0.2574
574.0	0.2576
574.5	0.2573
575.0	0.2573
575.5	0.2568
576.0	0.2574
576.5	0.2572
577.0	0.2572
time	SDLGS	MGO	GSH	HTA	GLO1
0.0	0.0000	0.517	0.240	0.000	3.63E-06
0.5	0.0010				
1.0	0.0028				
1.5	0.0032				
2.0	0.0050				
2.5	0.0064				
3.0	0.0076				
3.5	0.0090				
4.0	0.0104				
4.5	0.0118				
5.0	0.0132				
5.5	0.0143				
6.0	0.0163				
6.5	0.0170				
7.0	0.0191				
7.5	0.0197				
8.0	0.0211
8.5	0.0223
9.0	0.0238
9.5	0.0249
10.0	0.0263
10.5	0.0272
11.0	0.0287
11.5	0.0300
12.0	0.0313
12.5	0.0323
13.0	0.0335
13.5	0.0350
14.0	0.0360
14.5	0.0371
15.0	0.0383
15.5	0.0393
16.0	0.0407
16.5	0.0420
17.0	0.0431
17.5	0.0441
18.0	0.0452
18.5	0.0462
19.0	0.0476
19.5	0.0485
20.0	0.0496
20.5	0.0510
21.0	0.0521
21.5	0.0529
22.0	0.0541
22.5	0.0552
23.0	0.0561
23.5	0.0573
24.0	0.0582
24.5	0.0593
25.0	0.0605
25.5	0.0611
26.0	0.0624
26.5	0.0635
27.0	0.0643
27.5	0.0655
28.0	0.0665
28.5	0.0671
29.0	0.0683
29.5	0.0693
30.0	0.0700
30.5	0.0712
31.0	0.0722
31.5	0.0728
32.0	0.0739
32.5	0.0751
33.0	0.0761
33.5	0.0770
34.0	0.0778
34.5	0.0784
35.0	0.0793
35.5	0.0804
36.0	0.0813
36.5	0.0823
37.0	0.0829
37.5	0.0839
38.0	0.0849
38.5	0.0856
39.0	0.0864
39.5	0.0872
40.0	0.0879
40.5	0.0888
41.0	0.0900
41.5	0.0906
42.0	0.0915
42.5	0.0924
43.0	0.0928
43.5	0.0940
44.0	0.0946
44.5	0.0954
45.0	0.0962
45.5	0.0972
46.0	0.0979
46.5	0.0987
47.0	0.0992
47.5	0.0998
48.0	0.1008
48.5	0.1015
49.0	0.1026
49.5	0.1031
50.0	0.1040
50.5	0.1044
51.0	0.1052
51.5	0.1057
52.0	0.1067
52.5	0.1074
53.0	0.1083
53.5	0.1088
54.0	0.1095
54.5	0.1104
55.0	0.1112
55.5	0.1117
56.0	0.1125
56.5	0.1133
57.0	0.1135
57.5	0.1146
58.0	0.1153
58.5	0.1159
59.0	0.1160
59.5	0.1169
60.0	0.1177
60.5	0.1183
61.0	0.1186
61.5	0.1196
62.0	0.1202
62.5	0.1206
63.0	0.1215
63.5	0.1217
64.0	0.1229
64.5	0.1235
65.0	0.1238
65.5	0.1245
66.0	0.1253
66.5	0.1259
67.0	0.1266
67.5	0.1272
68.0	0.1278
68.5	0.1282
69.0	0.1288
69.5	0.1292
70.0	0.1297
70.5	0.1304
71.0	0.1310
71.5	0.1315
72.0	0.1321
72.5	0.1327
73.0	0.1335
73.5	0.1339
74.0	0.1343
74.5	0.1350
75.0	0.1357
75.5	0.1360
76.0	0.1367
76.5	0.1371
77.0	0.1378
77.5	0.1383
78.0	0.1388
78.5	0.1390
79.0	0.1395
79.5	0.1404
80.0	0.1404
80.5	0.1411
81.0	0.1417
81.5	0.1427
82.0	0.1430
82.5	0.1432
83.0	0.1438
83.5	0.1446
84.0	0.1447
84.5	0.1452
85.0	0.1457
85.5	0.1462
86.0	0.1466
86.5	0.1473
87.0	0.1478
87.5	0.1482
88.0	0.1486
88.5	0.1493
89.0	0.1498
89.5	0.1500
90.0	0.1506
90.5	0.1510
91.0	0.1514
91.5	0.1518
92.0	0.1524
92.5	0.1527
93.0	0.1531
93.5	0.1535
94.0	0.1540
94.5	0.1544
95.0	0.1551
95.5	0.1553
96.0	0.1557
96.5	0.1562
97.0	0.1567
97.5	0.1570
98.0	0.1576
98.5	0.1579
99.0	0.1583
99.5	0.1589
100.0	0.1591
100.5	0.1599
101.0	0.1598
101.5	0.1604
102.0	0.1611
102.5	0.1612
103.0	0.1617
103.5	0.1619
104.0	0.1626
104.5	0.1629
105.0	0.1629
105.5	0.1634
106.0	0.1638
106.5	0.1643
107.0	0.1646
107.5	0.1653
108.0	0.1655
108.5	0.1659
109.0	0.1660
109.5	0.1664
110.0	0.1671
110.5	0.1673
111.0	0.1677
111.5	0.1680
112.0	0.1684
112.5	0.1687
113.0	0.1692
113.5	0.1694
114.0	0.1699
114.5	0.1702
115.0	0.1702
115.5	0.1709
116.0	0.1709
116.5	0.1718
117.0	0.1718
117.5	0.1723
118.0	0.1725
118.5	0.1728
119.0	0.1732
119.5	0.1736
120.0	0.1740
120.5	0.1742
121.0	0.1745
121.5	0.1750
122.0	0.1751
122.5	0.1755
123.0	0.1760
123.5	0.1759
124.0	0.1767
124.5	0.1771
125.0	0.1771
125.5	0.1776
126.0	0.1778
126.5	0.1778
127.0	0.1787
127.5	0.1787
128.0	0.1788
128.5	0.1793
129.0	0.1798
129.5	0.1796
130.0	0.1802
130.5	0.1802
131.0	0.1806
131.5	0.1811
132.0	0.1812
132.5	0.1816
133.0	0.1819
133.5	0.1824
134.0	0.1824
134.5	0.1827
135.0	0.1831
135.5	0.1836
136.0	0.1837
136.5	0.1836
137.0	0.1841
137.5	0.1844
138.0	0.1848
138.5	0.1854
139.0	0.1855
139.5	0.1857
140.0	0.1856
140.5	0.1861
141.0	0.1863
141.5	0.1868
142.0	0.1868
142.5	0.1872
143.0	0.1874
143.5	0.1877
144.0	0.1880
144.5	0.1884
145.0	0.1885
145.5	0.1887
146.0	0.1889
146.5	0.1892
147.0	0.1894
147.5	0.1897
148.0	0.1899
148.5	0.1904
149.0	0.1907
149.5	0.1907
150.0	0.1915
150.5	0.1913
151.0	0.1916
151.5	0.1919
152.0	0.1919
152.5	0.1917
153.0	0.1925
153.5	0.1927
154.0	0.1927
154.5	0.1930
155.0	0.1934
155.5	0.1938
156.0	0.1938
156.5	0.1937
157.0	0.1943
157.5	0.1945
158.0	0.1948
158.5	0.1951
159.0	0.1952
159.5	0.1954
160.0	0.1955
160.5	0.1958
161.0	0.1963
161.5	0.1963
162.0	0.1966
162.5	0.1970
163.0	0.1970
163.5	0.1973
164.0	0.1976
164.5	0.1975
165.0	0.1979
165.5	0.1981
166.0	0.1982
166.5	0.1983
167.0	0.1989
167.5	0.1990
168.0	0.1991
168.5	0.1993
169.0	0.1992
169.5	0.1997
170.0	0.1999
170.5	0.1999
171.0	0.2003
171.5	0.2006
172.0	0.2007
172.5	0.2011
173.0	0.2008
173.5	0.2013
174.0	0.2012
174.5	0.2016
175.0	0.2015
175.5	0.2018
176.0	0.2021
176.5	0.2023
177.0	0.2027
177.5	0.2029
178.0	0.2029
178.5	0.2030
179.0	0.2033
179.5	0.2036
180.0	0.2038
180.5	0.2039
181.0	0.2041
181.5	0.2045
182.0	0.2044
182.5	0.2045
183.0	0.2046
183.5	0.2050
184.0	0.2052
184.5	0.2053
185.0	0.2055
185.5	0.2054
186.0	0.2057
186.5	0.2062
187.0	0.2063
187.5	0.2060
188.0	0.2065
188.5	0.2068
189.0	0.2068
189.5	0.2071
190.0	0.2071
190.5	0.2076
191.0	0.2075
191.5	0.2075
192.0	0.2081
192.5	0.2081
193.0	0.2082
193.5	0.2085
194.0	0.2084
194.5	0.2086
195.0	0.2088
195.5	0.2090
196.0	0.2092
196.5	0.2093
197.0	0.2094
197.5	0.2096
198.0	0.2098
198.5	0.2100
199.0	0.2099
199.5	0.2103
200.0	0.2101
200.5	0.2106
201.0	0.2107
201.5	0.2107
202.0	0.2109
202.5	0.2112
203.0	0.2113
203.5	0.2113
204.0	0.2116
204.5	0.2116
205.0	0.2118
205.5	0.2118
206.0	0.2123
206.5	0.2122
207.0	0.2125
207.5	0.2126
208.0	0.2126
208.5	0.2126
209.0	0.2133
209.5	0.2130
210.0	0.2133
210.5	0.2134
211.0	0.2133
211.5	0.2135
212.0	0.2139
212.5	0.2141
213.0	0.2141
213.5	0.2141
214.0	0.2143
214.5	0.2144
215.0	0.2145
215.5	0.2146
216.0	0.2150
216.5	0.2149
217.0	0.2151
217.5	0.2151
218.0	0.2153
218.5	0.2155
219.0	0.2155
219.5	0.2159
220.0	0.2158
220.5	0.2160
221.0	0.2162
221.5	0.2163
222.0	0.2163
222.5	0.2164
223.0	0.2166
223.5	0.2166
224.0	0.2169
224.5	0.2168
225.0	0.2172
225.5	0.2172
226.0	0.2173
226.5	0.2174
227.0	0.2179
227.5	0.2174
228.0	0.2179
228.5	0.2176
229.0	0.2180
229.5	0.2179
230.0	0.2181
230.5	0.2184
231.0	0.2186
231.5	0.2184
232.0	0.2184
232.5	0.2189
233.0	0.2188
233.5	0.2190
234.0	0.2192
234.5	0.2191
235.0	0.2194
235.5	0.2194
236.0	0.2197
236.5	0.2198
237.0	0.2196
237.5	0.2198
238.0	0.2200
238.5	0.2202
239.0	0.2203
239.5	0.2204
240.0	0.2206
240.5	0.2207
241.0	0.2206
241.5	0.2210
242.0	0.2207
242.5	0.2208
243.0	0.2207
243.5	0.2210
244.0	0.2211
244.5	0.2213
245.0	0.2214
245.5	0.2215
246.0	0.2215
246.5	0.2218
247.0	0.2219
247.5	0.2219
248.0	0.2219
248.5	0.2221
249.0	0.2222
249.5	0.2223
250.0	0.2224
250.5	0.2223
251.0	0.2228
251.5	0.2227
252.0	0.2230
252.5	0.2229
253.0	0.2230
253.5	0.2231
254.0	0.2231
254.5	0.2233
255.0	0.2234
255.5	0.2232
256.0	0.2233
256.5	0.2236
257.0	0.2236
257.5	0.2238
258.0	0.2238
258.5	0.2239
259.0	0.2240
259.5	0.2240
260.0	0.2244
260.5	0.2244
261.0	0.2243
261.5	0.2244
262.0	0.2246
262.5	0.2247
263.0	0.2249
263.5	0.2248
264.0	0.2247
264.5	0.2248
265.0	0.2247
265.5	0.2248
266.0	0.2252
266.5	0.2252
267.0	0.2252
267.5	0.2256
268.0	0.2254
268.5	0.2255
269.0	0.2258
269.5	0.2257
270.0	0.2255
270.5	0.2261
271.0	0.2261
271.5	0.2261
272.0	0.2261
272.5	0.2262
273.0	0.2263
273.5	0.2264
274.0	0.2266
274.5	0.2264
275.0	0.2268
275.5	0.2267
276.0	0.2266
276.5	0.2269
277.0	0.2269
277.5	0.2272
278.0	0.2269
278.5	0.2272
279.0	0.2272
279.5	0.2272
280.0	0.2272
280.5	0.2274
281.0	0.2270
281.5	0.2275
282.0	0.2274
282.5	0.2275
283.0	0.2279
283.5	0.2277
284.0	0.2276
284.5	0.2280
285.0	0.2279
285.5	0.2282
286.0	0.2281
286.5	0.2283
287.0	0.2283
287.5	0.2282
288.0	0.2286
288.5	0.2287
289.0	0.2285
289.5	0.2287
290.0	0.2286
290.5	0.2288
291.0	0.2283
291.5	0.2288
292.0	0.2290
292.5	0.2290
293.0	0.2291
293.5	0.2289
294.0	0.2293
294.5	0.2291
295.0	0.2293
295.5	0.2292
296.0	0.2292
296.5	0.2295
297.0	0.2295
297.5	0.2297
298.0	0.2295
298.5	0.2298
299.0	0.2297
299.5	0.2299
300.0	0.2299
300.5	0.2299
301.0	0.2299
301.5	0.2300
302.0	0.2301
302.5	0.2300
303.0	0.2303
303.5	0.2304
304.0	0.2303
304.5	0.2304
305.0	0.2307
305.5	0.2305
306.0	0.2307
306.5	0.2305
307.0	0.2307
307.5	0.2307
308.0	0.2307
308.5	0.2308
309.0	0.2308
309.5	0.2310
310.0	0.2310
310.5	0.2310
311.0	0.2312
311.5	0.2313
312.0	0.2313
312.5	0.2314
313.0	0.2314
313.5	0.2313
314.0	0.2313
314.5	0.2315
315.0	0.2315
315.5	0.2316
316.0	0.2316
316.5	0.2314
317.0	0.2317
317.5	0.2318
318.0	0.2316
318.5	0.2318
319.0	0.2319
319.5	0.2320
320.0	0.2321
320.5	0.2320
321.0	0.2321
321.5	0.2323
322.0	0.2324
322.5	0.2320
323.0	0.2323
323.5	0.2323
324.0	0.2322
324.5	0.2322
325.0	0.2325
325.5	0.2322
326.0	0.2326
326.5	0.2326
327.0	0.2327
327.5	0.2331
328.0	0.2326
328.5	0.2329
329.0	0.2330
329.5	0.2327
330.0	0.2329
330.5	0.2332
331.0	0.2331
331.5	0.2331
332.0	0.2331
332.5	0.2332
333.0	0.2332
333.5	0.2332
334.0	0.2332
334.5	0.2332
335.0	0.2334
335.5	0.2332
336.0	0.2330
336.5	0.2336
337.0	0.2333
337.5	0.2335
338.0	0.2336
338.5	0.2336
339.0	0.2337
339.5	0.2339
340.0	0.2337
340.5	0.2339
341.0	0.2339
341.5	0.2337
342.0	0.2340
342.5	0.2340
343.0	0.2339
343.5	0.2340
344.0	0.2342
344.5	0.2341
345.0	0.2341
345.5	0.2344
346.0	0.2344
346.5	0.2344
347.0	0.2344
347.5	0.2343
348.0	0.2344
348.5	0.2345
349.0	0.2344
349.5	0.2344
350.0	0.2346
350.5	0.2346
351.0	0.2345
351.5	0.2345
352.0	0.2345
352.5	0.2347
353.0	0.2347
353.5	0.2348
354.0	0.2348
354.5	0.2350
355.0	0.2349
355.5	0.2349
356.0	0.2349
356.5	0.2350
357.0	0.2349
357.5	0.2351
358.0	0.2350
358.5	0.2352
359.0	0.2350
359.5	0.2351
360.0	0.2349
360.5	0.2350
361.0	0.2352
361.5	0.2353
362.0	0.2353
362.5	0.2354
363.0	0.2354
363.5	0.2354
364.0	0.2353
364.5	0.2354
365.0	0.2355
365.5	0.2359
366.0	0.2353
366.5	0.2356
367.0	0.2356
367.5	0.2359
368.0	0.2357
368.5	0.2358
369.0	0.2357
369.5	0.2357
370.0	0.2356
370.5	0.2361
371.0	0.2358
371.5	0.2357
372.0	0.2360
372.5	0.2359
373.0	0.2359
373.5	0.2361
374.0	0.2360
374.5	0.2363
375.0	0.2362
375.5	0.2359
376.0	0.2362
376.5	0.2361
377.0	0.2361
377.5	0.2361
378.0	0.2362
378.5	0.2360
379.0	0.2364
379.5	0.2365
380.0	0.2363
380.5	0.2365
381.0	0.2362
381.5	0.2366
382.0	0.2364
382.5	0.2367
383.0	0.2365
383.5	0.2365
384.0	0.2370
384.5	0.2365
385.0	0.2366
385.5	0.2365
386.0	0.2368
386.5	0.2367
387.0	0.2366
387.5	0.2367
388.0	0.2366
388.5	0.2367
389.0	0.2369
389.5	0.2368
390.0	0.2368
390.5	0.2371
391.0	0.2368
391.5	0.2370
392.0	0.2370
392.5	0.2370
393.0	0.2369
393.5	0.2370
394.0	0.2370
394.5	0.2368
395.0	0.2370
395.5	0.2370
396.0	0.2370
396.5	0.2370
397.0	0.2370
397.5	0.2373
398.0	0.2373
398.5	0.2371
399.0	0.2373
399.5	0.2373
400.0	0.2371
400.5	0.2372
401.0	0.2372
401.5	0.2374
402.0	0.2373
402.5	0.2374
403.0	0.2373
403.5	0.2373
404.0	0.2375
404.5	0.2375
405.0	0.2376
405.5	0.2377
406.0	0.2375
406.5	0.2375
407.0	0.2375
407.5	0.2375
408.0	0.2376
408.5	0.2375
409.0	0.2377
409.5	0.2376
410.0	0.2375
410.5	0.2377
411.0	0.2378
411.5	0.2376
412.0	0.2377
412.5	0.2376
413.0	0.2377
413.5	0.2376
414.0	0.2378
414.5	0.2377
415.0	0.2379
415.5	0.2376
416.0	0.2379
416.5	0.2378
417.0	0.2377
417.5	0.2379
418.0	0.2380
418.5	0.2380
419.0	0.2382
419.5	0.2380
420.0	0.2379
420.5	0.2379
421.0	0.2379
421.5	0.2380
422.0	0.2382
422.5	0.2379
423.0	0.2381
423.5	0.2381
424.0	0.2378
424.5	0.2379
425.0	0.2380
425.5	0.2382
426.0	0.2381
426.5	0.2382
427.0	0.2383
427.5	0.2384
428.0	0.2382
428.5	0.2383
429.0	0.2384
429.5	0.2382
430.0	0.2381
430.5	0.2382
431.0	0.2383
431.5	0.2381
432.0	0.2383
432.5	0.2383
433.0	0.2383
433.5	0.2381
434.0	0.2383
434.5	0.2384
435.0	0.2384
435.5	0.2382
436.0	0.2384
436.5	0.2386
437.0	0.2384
437.5	0.2388
438.0	0.2385
438.5	0.2385
439.0	0.2386
439.5	0.2387
440.0	0.2385
440.5	0.2385
441.0	0.2385
441.5	0.2386
442.0	0.2385
442.5	0.2384
443.0	0.2385
443.5	0.2385
444.0	0.2386
444.5	0.2385
445.0	0.2385
445.5	0.2386
446.0	0.2387
446.5	0.2387
447.0	0.2386
447.5	0.2388
448.0	0.2386
448.5	0.2388
449.0	0.2388
449.5	0.2385
450.0	0.2387
450.5	0.2389
451.0	0.2388
451.5	0.2386
452.0	0.2390
452.5	0.2387
453.0	0.2391
453.5	0.2388
454.0	0.2389
454.5	0.2388
455.0	0.2385
455.5	0.2386
456.0	0.2389
456.5	0.2387
457.0	0.2388
457.5	0.2387
458.0	0.2388
458.5	0.2390
459.0	0.2387
459.5	0.2387
460.0	0.2388
460.5	0.2390
461.0	0.2390
461.5	0.2390
462.0	0.2389
462.5	0.2389
463.0	0.2391
463.5	0.2391
464.0	0.2388
464.5	0.2392
465.0	0.2392
465.5	0.2390
466.0	0.2389
466.5	0.2388
467.0	0.2389
467.5	0.2392
468.0	0.2391
468.5	0.2390
469.0	0.2389
469.5	0.2389
470.0	0.2390
470.5	0.2387
471.0	0.2391
471.5	0.2390
472.0	0.2391
472.5	0.2390
473.0	0.2388
473.5	0.2389
474.0	0.2392
474.5	0.2391
475.0	0.2391
475.5	0.2390
476.0	0.2394
476.5	0.2391
477.0	0.2391
477.5	0.2391
478.0	0.2391
478.5	0.2392
479.0	0.2393
479.5	0.2390
480.0	0.2392
480.5	0.2391
481.0	0.2393
481.5	0.2392
482.0	0.2391
482.5	0.2394
483.0	0.2390
483.5	0.2390
484.0	0.2391
484.5	0.2389
485.0	0.2392
485.5	0.2396
486.0	0.2393
486.5	0.2394
487.0	0.2393
487.5	0.2393
488.0	0.2393
488.5	0.2393
489.0	0.2394
489.5	0.2394
490.0	0.2393
490.5	0.2392
491.0	0.2393
491.5	0.2394
492.0	0.2392
492.5	0.2395
493.0	0.2392
493.5	0.2392
494.0	0.2393
494.5	0.2392
495.0	0.2394
495.5	0.2393
496.0	0.2393
496.5	0.2394
497.0	0.2392
497.5	0.2393
498.0	0.2394
498.5	0.2392
499.0	0.2394
499.5	0.2392
500.0	0.2392
500.5	0.2395
501.0	0.2393
501.5	0.2392
502.0	0.2392
502.5	0.2396
503.0	0.2395
503.5	0.2395
504.0	0.2395
504.5	0.2393
505.0	0.2392
505.5	0.2394
506.0	0.2392
506.5	0.2393
507.0	0.2393
507.5	0.2395
508.0	0.2393
508.5	0.2394
509.0	0.2394
509.5	0.2394
510.0	0.2397
510.5	0.2394
511.0	0.2393
511.5	0.2393
512.0	0.2394
512.5	0.2395
513.0	0.2395
513.5	0.2396
514.0	0.2399
514.5	0.2394
515.0	0.2394
515.5	0.2393
516.0	0.2394
516.5	0.2395
517.0	0.2391
517.5	0.2394
518.0	0.2394
518.5	0.2393
519.0	0.2394
519.5	0.2394
520.0	0.2392
520.5	0.2394
521.0	0.2393
521.5	0.2393
522.0	0.2396
522.5	0.2394
523.0	0.2392
523.5	0.2394
524.0	0.2398
524.5	0.2393
525.0	0.2394
525.5	0.2394
526.0	0.2394
526.5	0.2394
527.0	0.2398
527.5	0.2396
528.0	0.2395
528.5	0.2396
529.0	0.2394
529.5	0.2394
530.0	0.2396
530.5	0.2394
531.0	0.2395
531.5	0.2395
532.0	0.2394
532.5	0.2395
533.0	0.2396
533.5	0.2393
534.0	0.2395
534.5	0.2398
535.0	0.2393
535.5	0.2396
536.0	0.2394
536.5	0.2394
537.0	0.2392
537.5	0.2396
538.0	0.2396
538.5	0.2394
539.0	0.2395
539.5	0.2395
540.0	0.2394
540.5	0.2394
541.0	0.2396
541.5	0.2397
542.0	0.2393
542.5	0.2395
543.0	0.2393
543.5	0.2395
544.0	0.2395
544.5	0.2394
545.0	0.2396
545.5	0.2395
546.0	0.2396
546.5	0.2393
547.0	0.2395
547.5	0.2395
548.0	0.2394
548.5	0.2395
549.0	0.2394
549.5	0.2395
550.0	0.2396
550.5	0.2395
551.0	0.2394
551.5	0.2396
552.0	0.2395
552.5	0.2395
553.0	0.2396
553.5	0.2392
554.0	0.2393
554.5	0.2397
555.0	0.2395
555.5	0.2394
556.0	0.2393
556.5	0.2398
557.0	0.2396
557.5	0.2393
558.0	0.2392
558.5	0.2394
559.0	0.2394
559.5	0.2393
560.0	0.2393
560.5	0.2392
561.0	0.2396
561.5	0.2393
562.0	0.2393
562.5	0.2394
563.0	0.2394
563.5	0.2392
564.0	0.2395
564.5	0.2394
565.0	0.2394
565.5	0.2394
566.0	0.2395
566.5	0.2392
567.0	0.2395
567.5	0.2397
568.0	0.2393
568.5	0.2393
569.0	0.2396
569.5	0.2393
570.0	0.2393
570.5	0.2395
571.0	0.2393
571.5	0.2393
572.0	0.2393
572.5	0.2395
573.0	0.2395
573.5	0.2392
574.0	0.2395
574.5	0.2389
575.0	0.2394
575.5	0.2393
576.0	0.2392
576.5	0.2395
577.0	0.2396
time	SDLGS	GLOII
0.0	0.0719	9.15e-5
0.5	0.0712
1.0	0.0708
1.5	0.0705
2.0	0.0700
2.5	0.0697
3.0	0.0697
3.5	0.0690
4.0	0.0687
4.5	0.0683
5.0	0.0684
5.5	0.0677
6.0	0.0672
6.5	0.0670
7.0	0.0665
7.5	0.0662
8.0	0.0660
8.5	0.0655
9.0	0.0652
9.5	0.0649
10.0	0.0646
10.5	0.0644
11.0	0.0638
11.5	0.0636
12.0	0.0632
12.5	0.0629
13.0	0.0625
13.5	0.0623
14.0	0.0618
14.5	0.0616
15.0	0.0612
15.5	0.0608
16.0	0.0605
16.5	0.0602
17.0	0.0600
17.5	0.0595
18.0	0.0593
18.5	0.0589
19.0	0.0586
19.5	0.0582
20.0	0.0581
20.5	0.0577
21.0	0.0574
21.5	0.0571
22.0	0.0567
22.5	0.0565
23.0	0.0562
23.5	0.0558
24.0	0.0555
24.5	0.0553
25.0	0.0549
25.5	0.0545
26.0	0.0544
26.5	0.0541
27.0	0.0538
27.5	0.0534
28.0	0.0532
28.5	0.0528
29.0	0.0527
29.5	0.0524
30.0	0.0521
30.5	0.0516
31.0	0.0513
31.5	0.0515
32.0	0.0509
32.5	0.0508
33.0	0.0504
33.5	0.0501
34.0	0.0498
34.5	0.0495
35.0	0.0491
35.5	0.0489
36.0	0.0487
36.5	0.0484
37.0	0.0481
37.5	0.0478
38.0	0.0476
38.5	0.0473
39.0	0.0470
39.5	0.0469
40.0	0.0464
40.5	0.0462
41.0	0.0460
41.5	0.0457
42.0	0.0454
42.5	0.0452
43.0	0.0450
43.5	0.0447
44.0	0.0444
44.5	0.0445
45.0	0.0440
45.5	0.0436
46.0	0.0436
46.5	0.0433
47.0	0.0429
47.5	0.0427
48.0	0.0426
48.5	0.0422
49.0	0.0420
49.5	0.0418
50.0	0.0416
50.5	0.0414
51.0	0.0411
51.5	0.0411
52.0	0.0407
52.5	0.0405
53.0	0.0402
53.5	0.0399
54.0	0.0398
54.5	0.0396
55.0	0.0394
55.5	0.0392
56.0	0.0389
56.5	0.0387
57.0	0.0385
57.5	0.0383
58.0	0.0381
58.5	0.0379
59.0	0.0377
59.5	0.0375
60.0	0.0372
60.5	0.0371
61.0	0.0369
61.5	0.0366
62.0	0.0363
62.5	0.0362
63.0	0.0359
63.5	0.0358
64.0	0.0356
64.5	0.0355
65.0	0.0352
65.5	0.0349
66.0	0.0348
66.5	0.0346
67.0	0.0344
67.5	0.0342
68.0	0.0341
68.5	0.0339
69.0	0.0336
69.5	0.0335
70.0	0.0332
70.5	0.0332
71.0	0.0329
71.5	0.0328
72.0	0.0327
72.5	0.0325
73.0	0.0323
73.5	0.0321
74.0	0.0318
74.5	0.0317
75.0	0.0315
75.5	0.0313
76.0	0.0312
76.5	0.0308
77.0	0.0307
77.5	0.0305
78.0	0.0304
78.5	0.0303
79.0	0.0301
79.5	0.0300
80.0	0.0299
80.5	0.0297
81.0	0.0295
81.5	0.0294
82.0	0.0292
82.5	0.0289
83.0	0.0288
83.5	0.0287
84.0	0.0285
84.5	0.0285
85.0	0.0281
85.5	0.0280
86.0	0.0279
86.5	0.0276
87.0	0.0274
87.5	0.0273
88.0	0.0271
88.5	0.0271
89.0	0.0268
89.5	0.0267
90.0	0.0266
90.5	0.0265
91.0	0.0263
91.5	0.0262
92.0	0.0261
92.5	0.0260
93.0	0.0258
93.5	0.0255
94.0	0.0256
94.5	0.0253
95.0	0.0252
95.5	0.0251
96.0	0.0250
96.5	0.0249
97.0	0.0246
97.5	0.0246
98.0	0.0243
98.5	0.0242
99.0	0.0243
99.5	0.0240
100.0	0.0238
100.5	0.0237
101.0	0.0236
101.5	0.0235
102.0	0.0233
102.5	0.0233
103.0	0.0231
103.5	0.0230
104.0	0.0229
104.5	0.0227
105.0	0.0226
105.5	0.0225
106.0	0.0224
106.5	0.0224
107.0	0.0221
107.5	0.0221
108.0	0.0219
108.5	0.0217
109.0	0.0216
109.5	0.0216
110.0	0.0215
110.5	0.0214
111.0	0.0213
111.5	0.0211
112.0	0.0209
112.5	0.0208
113.0	0.0207
113.5	0.0207
114.0	0.0205
114.5	0.0203
115.0	0.0202
115.5	0.0202
116.0	0.0200
116.5	0.0199
117.0	0.0198
117.5	0.0197
118.0	0.0195
118.5	0.0195
119.0	0.0194
119.5	0.0193
120.0	0.0192
120.5	0.0191
121.0	0.0190
121.5	0.0190
122.0	0.0188
122.5	0.0187
123.0	0.0185
123.5	0.0186
124.0	0.0185
124.5	0.0184
125.0	0.0183
125.5	0.0180
126.0	0.0179
126.5	0.0180
127.0	0.0178
127.5	0.0176
128.0	0.0176
128.5	0.0176
129.0	0.0174
129.5	0.0173
130.0	0.0172
130.5	0.0172
131.0	0.0171
131.5	0.0170
132.0	0.0170
132.5	0.0168
133.0	0.0167
133.5	0.0164
134.0	0.0166
134.5	0.0164
135.0	0.0162
135.5	0.0162
136.0	0.0162
136.5	0.0160
137.0	0.0159
137.5	0.0158
138.0	0.0157
138.5	0.0158
139.0	0.0155
139.5	0.0156
140.0	0.0154
140.5	0.0155
141.0	0.0152
141.5	0.0150
142.0	0.0151
142.5	0.0149
143.0	0.0149
143.5	0.0148
144.0	0.0148
144.5	0.0147
145.0	0.0146
145.5	0.0146
146.0	0.0146
146.5	0.0143
147.0	0.0144
147.5	0.0141
148.0	0.0140
148.5	0.0141
149.0	0.0140
149.5	0.0138
150.0	0.0137
150.5	0.0136
151.0	0.0136
151.5	0.0136
152.0	0.0135
152.5	0.0135
153.0	0.0133
153.5	0.0132
154.0	0.0132
154.5	0.0132
155.0	0.0130
155.5	0.0130
156.0	0.0130
156.5	0.0128
157.0	0.0127
157.5	0.0126
158.0	0.0125
158.5	0.0125
159.0	0.0125
159.5	0.0123
160.0	0.0123
160.5	0.0121
161.0	0.0121
161.5	0.0120
162.0	0.0121
162.5	0.0120
163.0	0.0119
163.5	0.0119
164.0	0.0117
164.5	0.0116
165.0	0.0117
165.5	0.0115
166.0	0.0115
166.5	0.0114
167.0	0.0113
167.5	0.0114
168.0	0.0112
168.5	0.0111
169.0	0.0111
169.5	0.0111
170.0	0.0110
170.5	0.0109
171.0	0.0110
171.5	0.0108
172.0	0.0108
172.5	0.0107
173.0	0.0107
173.5	0.0105
174.0	0.0106
174.5	0.0105
175.0	0.0105
175.5	0.0104
176.0	0.0103
176.5	0.0103
177.0	0.0103
177.5	0.0100
178.0	0.0101
178.5	0.0100
179.0	0.0099
179.5	0.0099
180.0	0.0099
180.5	0.0097
181.0	0.0097
181.5	0.0097
182.0	0.0097
182.5	0.0095
183.0	0.0094
183.5	0.0095
184.0	0.0094
184.5	0.0094
185.0	0.0095
185.5	0.0092
186.0	0.0092
186.5	0.0092
187.0	0.0092
187.5	0.0090
188.0	0.0089
188.5	0.0089
189.0	0.0090
189.5	0.0089
190.0	0.0088
190.5	0.0087
191.0	0.0087
191.5	0.0087
192.0	0.0086
192.5	0.0086
193.0	0.0085
193.5	0.0084
194.0	0.0084
194.5	0.0083
195.0	0.0082
195.5	0.0084
196.0	0.0083
196.5	0.0082
197.0	0.0081
197.5	0.0080
198.0	0.0081
198.5	0.0080
199.0	0.0079
199.5	0.0079
200.0	0.0079
200.5	0.0078
201.0	0.0078
201.5	0.0077
202.0	0.0077
202.5	0.0076
203.0	0.0076
203.5	0.0076
204.0	0.0074
204.5	0.0075
205.0	0.0074
205.5	0.0073
206.0	0.0074
206.5	0.0073
207.0	0.0073
207.5	0.0072
208.0	0.0073
208.5	0.0072
209.0	0.0070
209.5	0.0070
210.0	0.0070
210.5	0.0069
211.0	0.0069
211.5	0.0069
212.0	0.0068
212.5	0.0067
213.0	0.0068
213.5	0.0067
214.0	0.0067
214.5	0.0067
215.0	0.0066
215.5	0.0065
216.0	0.0065
216.5	0.0064
217.0	0.0065
217.5	0.0065
218.0	0.0064
218.5	0.0065
219.0	0.0063
219.5	0.0063
220.0	0.0063
220.5	0.0061
221.0	0.0062
221.5	0.0062
222.0	0.0062
222.5	0.0060
223.0	0.0060
223.5	0.0060
224.0	0.0060
224.5	0.0059
225.0	0.0060
225.5	0.0058
226.0	0.0059
226.5	0.0058
227.0	0.0058
227.5	0.0057
228.0	0.0057
228.5	0.0057
229.0	0.0057
229.5	0.0055
230.0	0.0056
230.5	0.0056
231.0	0.0056
231.5	0.0054
232.0	0.0054
232.5	0.0054
233.0	0.0054
233.5	0.0053
234.0	0.0052
234.5	0.0053
235.0	0.0053
235.5	0.0052
236.0	0.0052
236.5	0.0053
237.0	0.0051
237.5	0.0051
238.0	0.0050
238.5	0.0050
239.0	0.0049
239.5	0.0051
240.0	0.0049
240.5	0.0050
241.0	0.0049
241.5	0.0048
242.0	0.0051
242.5	0.0048
243.0	0.0048
243.5	0.0047
244.0	0.0048
244.5	0.0046
245.0	0.0047
245.5	0.0047
246.0	0.0047
246.5	0.0046
247.0	0.0046
247.5	0.0046
248.0	0.0047
248.5	0.0046
249.0	0.0045
249.5	0.0046
250.0	0.0045
250.5	0.0044
251.0	0.0044
251.5	0.0045
252.0	0.0043
252.5	0.0042
253.0	0.0043
253.5	0.0043
254.0	0.0043
254.5	0.0042
255.0	0.0042
255.5	0.0042
256.0	0.0041
256.5	0.0041
257.0	0.0041
257.5	0.0040
258.0	0.0040
258.5	0.0040
259.0	0.0040
259.5	0.0041
260.0	0.0039
260.5	0.0040
261.0	0.0040
261.5	0.0040
262.0	0.0039
262.5	0.0038
263.0	0.0038
263.5	0.0038
264.0	0.0037
264.5	0.0038
265.0	0.0039
265.5	0.0037
266.0	0.0036
266.5	0.0037
267.0	0.0037
267.5	0.0037
268.0	0.0035
268.5	0.0037
269.0	0.0035
269.5	0.0035
270.0	0.0035
270.5	0.0035
271.0	0.0035
271.5	0.0034
272.0	0.0035
272.5	0.0034
273.0	0.0033
273.5	0.0034
274.0	0.0033
274.5	0.0033
275.0	0.0033
275.5	0.0034
276.0	0.0033
276.5	0.0033
277.0	0.0033
277.5	0.0032
278.0	0.0031
278.5	0.0031
279.0	0.0030
279.5	0.0030
280.0	0.0030
280.5	0.0030
281.0	0.0030
281.5	0.0031
282.0	0.0029
282.5	0.0031
283.0	0.0031
283.5	0.0030
284.0	0.0029
284.5	0.0029
285.0	0.0030
285.5	0.0029
286.0	0.0028
286.5	0.0029
287.0	0.0028
287.5	0.0029
288.0	0.0027
288.5	0.0030
289.0	0.0028
289.5	0.0028
290.0	0.0028
290.5	0.0027
291.0	0.0028
291.5	0.0027
292.0	0.0025
292.5	0.0026
293.0	0.0026
293.5	0.0026
294.0	0.0024
294.5	0.0025
295.0	0.0026
295.5	0.0024
296.0	0.0025
296.5	0.0025
297.0	0.0026
297.5	0.0024
298.0	0.0026
298.5	0.0024
299.0	0.0024
299.5	0.0023
300.0	0.0023
300.5	0.0024
301.0	0.0023
301.5	0.0022
302.0	0.0022
302.5	0.0023
303.0	0.0023
303.5	0.0023
304.0	0.0022
304.5	0.0022
305.0	0.0023
305.5	0.0022
306.0	0.0021
306.5	0.0021
307.0	0.0020
307.5	0.0021
308.0	0.0020
308.5	0.0020
309.0	0.0020
309.5	0.0021
310.0	0.0021
310.5	0.0020
311.0	0.0020
311.5	0.0019
312.0	0.0020
312.5	0.0019
313.0	0.0019
313.5	0.0019
314.0	0.0019
314.5	0.0018
315.0	0.0018
315.5	0.0019
316.0	0.0019
316.5	0.0018
317.0	0.0017
317.5	0.0018
318.0	0.0018
318.5	0.0018
319.0	0.0018
319.5	0.0016
320.0	0.0018
320.5	0.0017
321.0	0.0016
321.5	0.0016
322.0	0.0018
322.5	0.0016
323.0	0.0015
323.5	0.0016
324.0	0.0016
324.5	0.0016
325.0	0.0016
325.5	0.0016
326.0	0.0016
326.5	0.0015
327.0	0.0016
327.5	0.0016
328.0	0.0016
328.5	0.0016
329.0	0.0014
329.5	0.0016
330.0	0.0015
330.5	0.0015
331.0	0.0015
331.5	0.0015
332.0	0.0015
332.5	0.0015
333.0	0.0016
333.5	0.0015
334.0	0.0014
334.5	0.0014
335.0	0.0014
335.5	0.0014
336.0	0.0015
336.5	0.0014
337.0	0.0014
337.5	0.0014
338.0	0.0013
338.5	0.0014
339.0	0.0013
339.5	0.0013
340.0	0.0014
340.5	0.0014
341.0	0.0013
341.5	0.0015
342.0	0.0013
342.5	0.0014
343.0	0.0013
343.5	0.0011
344.0	0.0012
344.5	0.0013
345.0	0.0015
345.5	0.0014
346.0	0.0012
346.5	0.0011
347.0	0.0012
347.5	0.0012
348.0	0.0011
348.5	0.0014
349.0	0.0011
349.5	0.0011
350.0	0.0011
350.5	0.0011
351.0	0.0011
351.5	0.0011
352.0	0.0011
352.5	0.0010
353.0	0.0010
353.5	0.0012
354.0	0.0011
354.5	0.0012
355.0	0.0010
355.5	0.0010
356.0	0.0010
356.5	0.0011
357.0	0.0010
357.5	0.0010
358.0	0.0010
358.5	0.0011
359.0	0.0010
359.5	0.0010
360.0	0.0011
360.5	0.0009
361.0	0.0010
361.5	0.0009
362.0	0.0010
362.5	0.0009
363.0	0.0010
363.5	0.0010
364.0	0.0009
364.5	0.0009
365.0	0.0009
365.5	0.0009
366.0	0.0008
366.5	0.0009
367.0	0.0010
367.5	0.0008
368.0	0.0009
368.5	0.0009
369.0	0.0009
369.5	0.0008
370.0	0.0009
370.5	0.0008
371.0	0.0008
371.5	0.0008
372.0	0.0008
372.5	0.0008
373.0	0.0008
373.5	0.0007
374.0	0.0008
374.5	0.0007
375.0	0.0007
375.5	0.0008
376.0	0.0007
376.5	0.0007
377.0	0.0007
377.5	0.0007
378.0	0.0007
378.5	0.0006
379.0	0.0006
379.5	0.0006
380.0	0.0007
380.5	0.0007
381.0	0.0005
381.5	0.0008
382.0	0.0007
382.5	0.0006
383.0	0.0006
383.5	0.0007
384.0	0.0007
384.5	0.0006
385.0	0.0005
385.5	0.0006
386.0	0.0005
386.5	0.0006
387.0	0.0007
387.5	0.0006
388.0	0.0006
388.5	0.0006
389.0	0.0007
389.5	0.0006
390.0	0.0006
390.5	0.0005
391.0	0.0006
391.5	0.0005
392.0	0.0006
392.5	0.0006
393.0	0.0006
393.5	0.0006
394.0	0.0004
394.5	0.0004
395.0	0.0005
395.5	0.0005
396.0	0.0005
396.5	0.0006
397.0	0.0005
397.5	0.0005
398.0	0.0005
398.5	0.0005
399.0	0.0004
399.5	0.0004
400.0	0.0005
400.5	0.0005
401.0	0.0004
401.5	0.0005
402.0	0.0004
402.5	0.0004
403.0	0.0004
403.5	0.0005
404.0	0.0004
404.5	0.0005
405.0	0.0004
405.5	0.0004
406.0	0.0005
406.5	0.0003
407.0	0.0003
407.5	0.0004
408.0	0.0004
408.5	0.0003
409.0	0.0005
409.5	0.0004
410.0	0.0003
410.5	0.0003
411.0	0.0003
411.5	0.0002
412.0	0.0004
412.5	0.0003
413.0	0.0003
413.5	0.0002
414.0	0.0002
414.5	0.0002
415.0	0.0002
415.5	0.0004
416.0	0.0002
416.5	0.0002
417.0	0.0003
417.5	0.0003
418.0	0.0003
418.5	0.0002
419.0	0.0002
419.5	0.0003
420.0	0.0003
420.5	0.0003
421.0	0.0002
421.5	0.0003
422.0	0.0003
422.5	0.0002
423.0	0.0001
423.5	0.0002
424.0	0.0003
424.5	0.0002
425.0	0.0003
425.5	0.0003
426.0	0.0003
426.5	0.0003
427.0	0.0002
427.5	0.0003
428.0	0.0002
428.5	0.0002
429.0	0.0003
429.5	0.0002
430.0	0.0003
430.5	0.0002
431.0	0.0004
431.5	0.0002
432.0	0.0004
432.5	0.0003
433.0	0.0002
433.5	0.0002
434.0	0.0003
434.5	0.0002
435.0	0.0002
435.5	0.0002
436.0	0.0003
436.5	0.0002
437.0	0.0002
437.5	0.0002
438.0	0.0002
438.5	0.0002
439.0	0.0002
439.5	0.0003
440.0	0.0001
440.5	0.0002
441.0	0.0001
441.5	0.0002
442.0	0.0001
442.5	0.0001
443.0	0.0001
443.5	0.0002
444.0	0.0002
444.5	0.0001
445.0	0.0000
445.5	0.0001
446.0	0.0002
446.5	0.0002
447.0	0.0001
447.5	0.0002
448.0	0.0001
448.5	0.0002
449.0	0.0002
449.5	0.0001
450.0	0.0000
450.5	0.0001
451.0	0.0001
451.5	0.0000
452.0	0.0000
452.5	0.0000
453.0	0.0000
453.5	0.0001
454.0	0.0000
454.5	0.0001
455.0	0.0001
455.5	0.0000
456.0	0.0001
456.5	0.0000
457.0	0.0000
457.5	0.0003
458.0	0.0001
458.5	0.0003
459.0	0.0001
459.5	0.0000
460.0	0.0001
460.5	0.0001
461.0	0.0001
461.5	0.0000
462.0	0.0000
462.5	0.0000
463.0	0.0002
463.5	0.0001
464.0	0.0001
464.5	0.0001
465.0	0.0001
465.5	0.0002
466.0	0.0000
466.5	0.0000
467.0	0.0000
467.5	0.0000
468.0	0.0000
468.5	0.0001
469.0	0.0000
469.5	0.0000
470.0	0.0001
470.5	0.0000
471.0	0.0000
471.5	0.0001
472.0	0.0000
472.5	0.0000
473.0	0.0000
473.5	0.0000
474.0	0.0001
474.5	0.0000
475.0	0.0001
475.5	0.0001
476.0	0.0000
476.5	0.0000
477.0	0.0000
477.5	0.0001
478.0	0.0000
478.5	0.0001
479.0	0.0000
479.5	0.0000
480.0	0.0001
480.5	0.0000
481.0	0.0001
481.5	0.0001
482.0	0.0001
482.5	0.0000
483.0	0.0000
483.5	0.0000
484.0	0.0000
484.5	0.0001
485.0	0.0000
485.5	0.0001
486.0	0.0000
486.5	0.0000
487.0	0.0001
487.5	0.0000
488.0	0.0000
488.5	-0.0001
489.0	-0.0001
489.5	0.0000
490.0	-0.0001
490.5	-0.0001
491.0	0.0000
491.5	0.0000
492.0	0.0000
492.5	0.0000
493.0	-0.0001
493.5	0.0000
494.0	0.0000
494.5	-0.0001
495.0	-0.0001
495.5	-0.0001
496.0	-0.0001
496.5	-0.0001
497.0	-0.0001
497.5	-0.0002
498.0	0.0000
498.5	-0.0001
499.0	-0.0001
499.5	-0.0001
500.0	0.0000
500.5	0.0000
501.0	-0.0001
501.5	-0.0001
502.0	-0.0001
502.5	-0.0002
503.0	0.0002
503.5	-0.0001
504.0	-0.0001
504.5	-0.0002
505.0	-0.0002
505.5	-0.0001
506.0	-0.0001
506.5	0.0000
507.0	-0.0002
507.5	-0.0001
508.0	-0.0001
508.5	-0.0001
509.0	-0.0001
509.5	-0.0002
510.0	-0.0002
510.5	-0.0001
511.0	-0.0002
511.5	-0.0001
512.0	-0.0002
512.5	-0.0003
513.0	-0.0001
513.5	0.0000
514.0	-0.0001
514.5	-0.0002
515.0	-0.0002
515.5	-0.0002
516.0	-0.0002
516.5	-0.0002
517.0	0.0000
517.5	-0.0002
518.0	0.0000
518.5	0.0000
519.0	0.0000
519.5	0.0000
520.0	-0.0001
520.5	0.0000
521.0	0.0000
521.5	-0.0002
522.0	-0.0002
522.5	-0.0001
523.0	0.0000
523.5	0.0000
524.0	-0.0002
524.5	-0.0001
525.0	0.0000
525.5	-0.0001
526.0	-0.0001
526.5	-0.0002
527.0	-0.0001
527.5	-0.0002
528.0	0.0000
528.5	-0.0001
529.0	0.0000
529.5	0.0000
530.0	-0.0002
530.5	0.0000
531.0	-0.0001
531.5	0.0000
532.0	-0.0001
532.5	0.0000
533.0	-0.0001
533.5	-0.0001
534.0	-0.0003
534.5	0.0000
535.0	-0.0001
535.5	-0.0001
536.0	-0.0002
536.5	-0.0001
537.0	-0.0001
537.5	-0.0001
538.0	-0.0001
538.5	-0.0002
539.0	-0.0002
539.5	-0.0001
540.0	0.0000
540.5	-0.0001
541.0	-0.0002
541.5	0.0000
542.0	0.0000
542.5	0.0000
543.0	-0.0002
543.5	-0.0002
544.0	0.0000
544.5	0.0000
545.0	-0.0002
545.5	-0.0002
546.0	-0.0002
546.5	-0.0001
547.0	-0.0001
547.5	-0.0001
548.0	-0.0002
548.5	0.0000
549.0	-0.0002
549.5	-0.0002
550.0	-0.0001
550.5	-0.0002
551.0	-0.0001
551.5	-0.0001
552.0	-0.0001
552.5	0.0000
time	SDLGS	GLOII
0.0	0.1479	1.37e-4
0.5	0.1470
1.0	0.1460
1.5	0.1450
2.0	0.1438
2.5	0.1429
3.0	0.1420
3.5	0.1409
4.0	0.1400
4.5	0.1391
5.0	0.1383
5.5	0.1371
6.0	0.1360
6.5	0.1352
7.0	0.1342
7.5	0.1334
8.0	0.1323
8.5	0.1312
9.0	0.1303
9.5	0.1296
10.0	0.1284
10.5	0.1274
11.0	0.1267
11.5	0.1256
12.0	0.1245
12.5	0.1236
13.0	0.1227
13.5	0.1220
14.0	0.1211
14.5	0.1202
15.0	0.1193
15.5	0.1184
16.0	0.1175
16.5	0.1165
17.0	0.1158
17.5	0.1148
18.0	0.1138
18.5	0.1131
19.0	0.1124
19.5	0.1114
20.0	0.1106
20.5	0.1096
21.0	0.1088
21.5	0.1081
22.0	0.1072
22.5	0.1063
23.0	0.1053
23.5	0.1046
24.0	0.1039
24.5	0.1032
25.0	0.1023
25.5	0.1015
26.0	0.1005
26.5	0.0998
27.0	0.0991
27.5	0.0986
28.0	0.0976
28.5	0.0968
29.0	0.0961
29.5	0.0953
30.0	0.0946
30.5	0.0939
31.0	0.0930
31.5	0.0925
32.0	0.0918
32.5	0.0910
33.0	0.0903
33.5	0.0896
34.0	0.0889
34.5	0.0882
35.0	0.0873
35.5	0.0866
36.0	0.0860
36.5	0.0855
37.0	0.0845
37.5	0.0839
38.0	0.0832
38.5	0.0828
39.0	0.0820
39.5	0.0812
40.0	0.0808
40.5	0.0801
41.0	0.0795
41.5	0.0788
42.0	0.0782
42.5	0.0775
43.0	0.0771
43.5	0.0765
44.0	0.0757
44.5	0.0752
45.0	0.0744
45.5	0.0738
46.0	0.0734
46.5	0.0729
47.0	0.0722
47.5	0.0716
48.0	0.0713
48.5	0.0705
49.0	0.0701
49.5	0.0697
50.0	0.0690
50.5	0.0683
51.0	0.0680
51.5	0.0672
52.0	0.0668
52.5	0.0663
53.0	0.0657
53.5	0.0652
54.0	0.0647
54.5	0.0642
55.0	0.0637
55.5	0.0632
56.0	0.0629
56.5	0.0624
57.0	0.0615
57.5	0.0612
58.0	0.0606
58.5	0.0600
59.0	0.0598
59.5	0.0593
60.0	0.0587
60.5	0.0583
61.0	0.0579
61.5	0.0573
62.0	0.0569
62.5	0.0563
63.0	0.0559
63.5	0.0556
64.0	0.0552
64.5	0.0547
65.0	0.0542
65.5	0.0538
66.0	0.0535
66.5	0.0529
67.0	0.0526
67.5	0.0520
68.0	0.0518
68.5	0.0512
69.0	0.0508
69.5	0.0503
70.0	0.0501
70.5	0.0499
71.0	0.0493
71.5	0.0487
72.0	0.0484
72.5	0.0482
73.0	0.0479
73.5	0.0473
74.0	0.0471
74.5	0.0466
75.0	0.0464
75.5	0.0457
76.0	0.0455
76.5	0.0449
77.0	0.0447
77.5	0.0442
78.0	0.0440
78.5	0.0435
79.0	0.0434
79.5	0.0429
80.0	0.0423
80.5	0.0423
81.0	0.0420
81.5	0.0416
82.0	0.0414
82.5	0.0409
83.0	0.0405
83.5	0.0404
84.0	0.0401
84.5	0.0396
85.0	0.0392
85.5	0.0390
86.0	0.0386
86.5	0.0385
87.0	0.0380
87.5	0.0379
88.0	0.0374
88.5	0.0373
89.0	0.0368
89.5	0.0366
90.0	0.0364
90.5	0.0361
91.0	0.0360
91.5	0.0355
92.0	0.0349
92.5	0.0349
93.0	0.0346
93.5	0.0343
94.0	0.0341
94.5	0.0339
95.0	0.0335
95.5	0.0335
96.0	0.0331
96.5	0.0328
97.0	0.0326
97.5	0.0324
98.0	0.0321
98.5	0.0317
99.0	0.0314
99.5	0.0315
100.0	0.0310
100.5	0.0306
101.0	0.0304
101.5	0.0301
102.0	0.0301
102.5	0.0297
103.0	0.0295
103.5	0.0292
104.0	0.0290
104.5	0.0287
105.0	0.0285
105.5	0.0283
106.0	0.0283
106.5	0.0278
107.0	0.0277
107.5	0.0274
108.0	0.0274
108.5	0.0271
109.0	0.0269
109.5	0.0267
110.0	0.0265
110.5	0.0263
111.0	0.0260
111.5	0.0259
112.0	0.0258
112.5	0.0254
113.0	0.0251
113.5	0.0257
114.0	0.0248
114.5	0.0248
115.0	0.0244
115.5	0.0245
116.0	0.0241
116.5	0.0240
117.0	0.0237
117.5	0.0235
118.0	0.0235
118.5	0.0230
119.0	0.0229
119.5	0.0229
120.0	0.0227
120.5	0.0225
121.0	0.0223
121.5	0.0221
122.0	0.0221
122.5	0.0217
123.0	0.0217
123.5	0.0215
124.0	0.0213
124.5	0.0210
125.0	0.0211
125.5	0.0208
126.0	0.0207
126.5	0.0206
127.0	0.0203
127.5	0.0201
128.0	0.0201
128.5	0.0199
129.0	0.0196
129.5	0.0196
130.0	0.0194
130.5	0.0192
131.0	0.0191
131.5	0.0189
132.0	0.0186
132.5	0.0186
133.0	0.0185
133.5	0.0185
134.0	0.0181
134.5	0.0180
135.0	0.0180
135.5	0.0178
136.0	0.0178
136.5	0.0174
137.0	0.0174
137.5	0.0172
138.0	0.0170
138.5	0.0172
139.0	0.0169
139.5	0.0168
140.0	0.0167
140.5	0.0166
141.0	0.0165
141.5	0.0162
142.0	0.0163
142.5	0.0159
143.0	0.0158
143.5	0.0157
144.0	0.0156
144.5	0.0155
145.0	0.0153
145.5	0.0154
146.0	0.0153
146.5	0.0148
147.0	0.0148
147.5	0.0146
148.0	0.0144
148.5	0.0146
149.0	0.0143
149.5	0.0144
150.0	0.0143
150.5	0.0141
151.0	0.0140
151.5	0.0141
152.0	0.0139
152.5	0.0136
153.0	0.0137
153.5	0.0135
154.0	0.0133
154.5	0.0132
155.0	0.0130
155.5	0.0131
156.0	0.0128
156.5	0.0129
157.0	0.0126
157.5	0.0128
158.0	0.0126
158.5	0.0124
159.0	0.0122
159.5	0.0122
160.0	0.0121
160.5	0.0120
161.0	0.0118
161.5	0.0118
162.0	0.0118
162.5	0.0116
163.0	0.0116
163.5	0.0114
164.0	0.0113
164.5	0.0113
165.0	0.0114
165.5	0.0109
166.0	0.0109
166.5	0.0109
167.0	0.0109
167.5	0.0108
168.0	0.0105
168.5	0.0107
169.0	0.0104
169.5	0.0105
170.0	0.0102
170.5	0.0103
171.0	0.0101
171.5	0.0099
172.0	0.0099
172.5	0.0099
173.0	0.0097
173.5	0.0097
174.0	0.0097
174.5	0.0095
175.0	0.0096
175.5	0.0097
176.0	0.0095
176.5	0.0095
177.0	0.0093
177.5	0.0092
178.0	0.0092
178.5	0.0091
179.0	0.0088
179.5	0.0089
180.0	0.0088
180.5	0.0087
181.0	0.0086
181.5	0.0086
182.0	0.0084
182.5	0.0085
183.0	0.0083
183.5	0.0083
184.0	0.0082
184.5	0.0082
185.0	0.0082
185.5	0.0080
186.0	0.0080
186.5	0.0076
187.0	0.0078
187.5	0.0078
188.0	0.0075
188.5	0.0077
189.0	0.0075
189.5	0.0077
190.0	0.0075
190.5	0.0075
191.0	0.0074
191.5	0.0074
192.0	0.0072
192.5	0.0073
193.0	0.0072
193.5	0.0068
194.0	0.0070
194.5	0.0071
195.0	0.0068
195.5	0.0069
196.0	0.0069
196.5	0.0069
197.0	0.0067
197.5	0.0066
198.0	0.0067
198.5	0.0065
199.0	0.0065
199.5	0.0064
200.0	0.0062
200.5	0.0062
201.0	0.0063
201.5	0.0062
202.0	0.0061
202.5	0.0063
203.0	0.0060
203.5	0.0060
204.0	0.0061
204.5	0.0059
205.0	0.0059
205.5	0.0058
206.0	0.0058
206.5	0.0057
207.0	0.0056
207.5	0.0055
208.0	0.0054
208.5	0.0055
209.0	0.0055
209.5	0.0055
210.0	0.0055
210.5	0.0053
211.0	0.0053
211.5	0.0052
212.0	0.0055
212.5	0.0051
213.0	0.0051
213.5	0.0050
214.0	0.0049
214.5	0.0049
215.0	0.0050
215.5	0.0048
216.0	0.0049
216.5	0.0049
217.0	0.0049
217.5	0.0049
218.0	0.0047
218.5	0.0048
219.0	0.0046
219.5	0.0046
220.0	0.0047
220.5	0.0046
221.0	0.0045
221.5	0.0045
222.0	0.0043
222.5	0.0044
223.0	0.0043
223.5	0.0042
224.0	0.0044
224.5	0.0041
225.0	0.0044
225.5	0.0041
226.0	0.0041
226.5	0.0044
227.0	0.0041
227.5	0.0041
228.0	0.0041
228.5	0.0039
229.0	0.0039
229.5	0.0040
230.0	0.0039
230.5	0.0040
231.0	0.0037
231.5	0.0041
232.0	0.0038
232.5	0.0034
233.0	0.0035
233.5	0.0034
234.0	0.0037
234.5	0.0034
235.0	0.0034
235.5	0.0035
236.0	0.0034
236.5	0.0034
237.0	0.0034
237.5	0.0036
238.0	0.0034
238.5	0.0033
239.0	0.0034
239.5	0.0032
240.0	0.0031
240.5	0.0031
241.0	0.0031
241.5	0.0029
242.0	0.0030
242.5	0.0032
243.0	0.0032
243.5	0.0030
244.0	0.0030
244.5	0.0030
245.0	0.0030
245.5	0.0029
246.0	0.0031
246.5	0.0028
247.0	0.0029
247.5	0.0031
248.0	0.0029
248.5	0.0029
249.0	0.0029
249.5	0.0029
250.0	0.0027
250.5	0.0026
251.0	0.0027
251.5	0.0028
252.0	0.0027
252.5	0.0026
253.0	0.0026
253.5	0.0028
254.0	0.0026
254.5	0.0025
255.0	0.0024
255.5	0.0024
256.0	0.0025
256.5	0.0026
257.0	0.0025
257.5	0.0023
258.0	0.0025
258.5	0.0024
259.0	0.0024
259.5	0.0022
260.0	0.0022
260.5	0.0023
261.0	0.0023
261.5	0.0024
262.0	0.0021
262.5	0.0021
263.0	0.0021
263.5	0.0020
264.0	0.0020
264.5	0.0022
265.0	0.0019
265.5	0.0018
266.0	0.0019
266.5	0.0019
267.0	0.0019
267.5	0.0018
268.0	0.0020
268.5	0.0019
269.0	0.0017
269.5	0.0019
270.0	0.0017
270.5	0.0018
271.0	0.0018
271.5	0.0018
272.0	0.0014
272.5	0.0017
273.0	0.0019
273.5	0.0019
274.0	0.0016
274.5	0.0015
275.0	0.0014
275.5	0.0015
276.0	0.0015
276.5	0.0015
277.0	0.0014
277.5	0.0015
278.0	0.0013
278.5	0.0015
279.0	0.0013
279.5	0.0036
280.0	0.0018
280.5	0.0016
281.0	0.0015
281.5	0.0015
282.0	0.0014
282.5	0.0015
283.0	0.0013
283.5	0.0013
284.0	0.0014
284.5	0.0012
285.0	0.0013
285.5	0.0012
286.0	0.0013
286.5	0.0011
287.0	0.0010
287.5	0.0010
288.0	0.0010
288.5	0.0010
289.0	0.0010
289.5	0.0009
290.0	0.0011
290.5	0.0009
291.0	0.0010
291.5	0.0009
292.0	0.0009
292.5	0.0012
293.0	0.0009
293.5	0.0008
294.0	0.0008
294.5	0.0008
295.0	0.0009
295.5	0.0010
296.0	0.0009
296.5	0.0007
297.0	0.0008
297.5	0.0007
298.0	0.0007
298.5	0.0008
299.0	0.0005
299.5	0.0007
300.0	0.0006
300.5	0.0006
301.0	0.0006
301.5	0.0005
302.0	0.0005
302.5	0.0004
303.0	0.0004
303.5	0.0003
304.0	0.0004
304.5	0.0003
305.0	0.0004
305.5	0.0003
306.0	0.0003
306.5	0.0002
307.0	0.0003
307.5	0.0003
308.0	0.0002
308.5	0.0002
309.0	0.0004
309.5	0.0001
310.0	0.0001
310.5	0.0001
311.0	0.0001
311.5	0.0000
312.0	0.0001
312.5	-0.0001
313.0	0.0001
313.5	0.0001
314.0	0.0000
314.5	0.0000
315.0	0.0000
time	SDLGS	GLOII
0.0	0.1484	1.14e-4
0.5	0.1475
1.0	0.1467
1.5	0.1460
2.0	0.1452
2.5	0.1444
3.0	0.1435
3.5	0.1426
4.0	0.1417
4.5	0.1408
5.0	0.1402
5.5	0.1393
6.0	0.1383
6.5	0.1376
7.0	0.1368
7.5	0.1364
8.0	0.1352
8.5	0.1345
9.0	0.1335
9.5	0.1329
10.0	0.1319
10.5	0.1311
11.0	0.1306
11.5	0.1298
12.0	0.1288
12.5	0.1282
13.0	0.1274
13.5	0.1264
14.0	0.1259
14.5	0.1251
15.0	0.1242
15.5	0.1237
16.0	0.1228
16.5	0.1222
17.0	0.1214
17.5	0.1207
18.0	0.1199
18.5	0.1194
19.0	0.1183
19.5	0.1179
20.0	0.1170
20.5	0.1163
21.0	0.1157
21.5	0.1153
22.0	0.1144
22.5	0.1136
23.0	0.1131
23.5	0.1121
24.0	0.1116
24.5	0.1110
25.0	0.1101
25.5	0.1093
26.0	0.1089
26.5	0.1084
27.0	0.1076
27.5	0.1068
28.0	0.1062
28.5	0.1057
29.0	0.1050
29.5	0.1049
30.0	0.1039
30.5	0.1033
31.0	0.1026
31.5	0.1019
32.0	0.1013
32.5	0.1012
33.0	0.1001
33.5	0.0999
34.0	0.0989
34.5	0.0982
35.0	0.0978
35.5	0.0973
36.0	0.0966
36.5	0.0959
37.0	0.0955
37.5	0.0948
38.0	0.0943
38.5	0.0937
39.0	0.0932
39.5	0.0927
40.0	0.0924
40.5	0.0913
41.0	0.0910
41.5	0.0905
42.0	0.0899
42.5	0.0891
43.0	0.0887
43.5	0.0884
44.0	0.0878
44.5	0.0875
45.0	0.0866
45.5	0.0863
46.0	0.0859
46.5	0.0853
47.0	0.0846
47.5	0.0845
48.0	0.0838
48.5	0.0834
49.0	0.0826
49.5	0.0821
50.0	0.0817
50.5	0.0814
51.0	0.0808
51.5	0.0804
52.0	0.0800
52.5	0.0794
53.0	0.0789
53.5	0.0784
54.0	0.0780
54.5	0.0777
55.0	0.0773
55.5	0.0766
56.0	0.0765
56.5	0.0761
57.0	0.0753
57.5	0.0751
58.0	0.0747
58.5	0.0743
59.0	0.0737
59.5	0.0733
60.0	0.0729
60.5	0.0725
61.0	0.0722
61.5	0.0716
62.0	0.0712
62.5	0.0710
63.0	0.0703
63.5	0.0700
64.0	0.0695
64.5	0.0695
65.0	0.0688
65.5	0.0682
66.0	0.0679
66.5	0.0674
67.0	0.0671
67.5	0.0667
68.0	0.0664
68.5	0.0661
69.0	0.0655
69.5	0.0652
70.0	0.0648
70.5	0.0644
71.0	0.0642
71.5	0.0636
72.0	0.0632
72.5	0.0629
73.0	0.0627
73.5	0.0623
74.0	0.0619
74.5	0.0615
75.0	0.0613
75.5	0.0608
76.0	0.0605
76.5	0.0603
77.0	0.0600
77.5	0.0595
78.0	0.0590
78.5	0.0588
79.0	0.0584
79.5	0.0581
80.0	0.0577
80.5	0.0575
81.0	0.0571
81.5	0.0568
82.0	0.0565
82.5	0.0566
83.0	0.0565
83.5	0.0555
84.0	0.0555
84.5	0.0550
85.0	0.0546
85.5	0.0546
86.0	0.0540
86.5	0.0537
87.0	0.0534
87.5	0.0531
88.0	0.0528
88.5	0.0525
89.0	0.0523
89.5	0.0520
90.0	0.0518
90.5	0.0513
91.0	0.0513
91.5	0.0511
92.0	0.0507
92.5	0.0503
93.0	0.0498
93.5	0.0497
94.0	0.0494
94.5	0.0492
95.0	0.0488
95.5	0.0486
96.0	0.0483
96.5	0.0482
97.0	0.0478
97.5	0.0476
98.0	0.0473
98.5	0.0471
99.0	0.0471
99.5	0.0464
100.0	0.0464
100.5	0.0460
101.0	0.0457
101.5	0.0456
102.0	0.0455
102.5	0.0452
103.0	0.0448
103.5	0.0446
104.0	0.0443
104.5	0.0441
105.0	0.0440
105.5	0.0436
106.0	0.0434
106.5	0.0435
107.0	0.0430
107.5	0.0430
108.0	0.0426
108.5	0.0424
109.0	0.0420
109.5	0.0419
110.0	0.0417
110.5	0.0413
111.0	0.0411
111.5	0.0409
112.0	0.0410
112.5	0.0405
113.0	0.0404
113.5	0.0402
114.0	0.0400
114.5	0.0397
115.0	0.0395
115.5	0.0393
116.0	0.0394
116.5	0.0389
117.0	0.0388
117.5	0.0385
118.0	0.0382
118.5	0.0383
119.0	0.0379
119.5	0.0379
120.0	0.0376
120.5	0.0372
121.0	0.0371
121.5	0.0369
122.0	0.0365
122.5	0.0364
123.0	0.0363
123.5	0.0359
124.0	0.0358
124.5	0.0358
125.0	0.0357
125.5	0.0354
126.0	0.0352
126.5	0.0350
127.0	0.0346
127.5	0.0345
128.0	0.0344
128.5	0.0341
129.0	0.0341
129.5	0.0339
130.0	0.0337
130.5	0.0334
131.0	0.0336
131.5	0.0332
132.0	0.0330
132.5	0.0328
133.0	0.0326
133.5	0.0326
134.0	0.0323
134.5	0.0321
135.0	0.0319
135.5	0.0319
136.0	0.0317
136.5	0.0314
137.0	0.0314
137.5	0.0312
138.0	0.0311
138.5	0.0307
139.0	0.0307
139.5	0.0304
140.0	0.0303
140.5	0.0302
141.0	0.0302
141.5	0.0300
142.0	0.0298
142.5	0.0298
143.0	0.0295
143.5	0.0293
144.0	0.0292
144.5	0.0291
145.0	0.0290
145.5	0.0288
146.0	0.0286
146.5	0.0283
147.0	0.0284
147.5	0.0282
148.0	0.0284
148.5	0.0279
149.0	0.0278
149.5	0.0277
150.0	0.0275
150.5	0.0274
151.0	0.0274
151.5	0.0272
152.0	0.0270
152.5	0.0271
153.0	0.0266
153.5	0.0268
154.0	0.0266
154.5	0.0263
155.0	0.0263
155.5	0.0261
156.0	0.0262
156.5	0.0260
157.0	0.0257
157.5	0.0258
158.0	0.0256
158.5	0.0254
159.0	0.0253
159.5	0.0250
160.0	0.0250
160.5	0.0247
161.0	0.0250
161.5	0.0249
162.0	0.0246
162.5	0.0243
163.0	0.0244
163.5	0.0243
164.0	0.0238
164.5	0.0240
165.0	0.0237
165.5	0.0239
166.0	0.0235
166.5	0.0234
167.0	0.0233
167.5	0.0232
168.0	0.0230
168.5	0.0230
169.0	0.0229
169.5	0.0228
170.0	0.0226
170.5	0.0226
171.0	0.0223
171.5	0.0223
172.0	0.0222
172.5	0.0221
173.0	0.0219
173.5	0.0220
174.0	0.0219
174.5	0.0217
175.0	0.0215
175.5	0.0215
176.0	0.0213
176.5	0.0212
177.0	0.0211
177.5	0.0214
178.0	0.0209
178.5	0.0210
179.0	0.0206
179.5	0.0208
180.0	0.0204
180.5	0.0204
181.0	0.0202
181.5	0.0201
182.0	0.0202
182.5	0.0199
183.0	0.0199
183.5	0.0198
184.0	0.0196
184.5	0.0196
185.0	0.0194
185.5	0.0193
186.0	0.0194
186.5	0.0194
187.0	0.0194
187.5	0.0193
188.0	0.0192
188.5	0.0191
189.0	0.0188
189.5	0.0188
190.0	0.0188
190.5	0.0185
191.0	0.0186
191.5	0.0184
192.0	0.0184
192.5	0.0185
193.0	0.0182
193.5	0.0181
194.0	0.0178
194.5	0.0179
195.0	0.0181
195.5	0.0177
196.0	0.0177
196.5	0.0174
197.0	0.0174
197.5	0.0175
198.0	0.0177
198.5	0.0173
199.0	0.0173
199.5	0.0172
200.0	0.0170
200.5	0.0170
201.0	0.0168
201.5	0.0169
202.0	0.0166
202.5	0.0167
203.0	0.0165
203.5	0.0166
204.0	0.0166
204.5	0.0164
205.0	0.0165
205.5	0.0164
206.0	0.0162
206.5	0.0161
207.0	0.0161
207.5	0.0161
208.0	0.0159
208.5	0.0158
209.0	0.0158
209.5	0.0155
210.0	0.0154
210.5	0.0154
211.0	0.0152
211.5	0.0152
212.0	0.0152
212.5	0.0150
213.0	0.0150
213.5	0.0150
214.0	0.0149
214.5	0.0149
215.0	0.0149
215.5	0.0147
216.0	0.0147
216.5	0.0148
217.0	0.0147
217.5	0.0146
218.0	0.0145
218.5	0.0144
219.0	0.0144
219.5	0.0144
220.0	0.0143
220.5	0.0142
221.0	0.0140
221.5	0.0140
222.0	0.0140
222.5	0.0138
223.0	0.0138
223.5	0.0137
224.0	0.0138
224.5	0.0136
225.0	0.0136
225.5	0.0135
226.0	0.0134
226.5	0.0132
227.0	0.0133
227.5	0.0133
228.0	0.0132
228.5	0.0133
229.0	0.0131
229.5	0.0131
230.0	0.0130
230.5	0.0129
231.0	0.0129
231.5	0.0129
232.0	0.0128
232.5	0.0127
233.0	0.0125
233.5	0.0124
234.0	0.0124
234.5	0.0125
235.0	0.0125
235.5	0.0123
236.0	0.0121
236.5	0.0122
237.0	0.0122
237.5	0.0120
238.0	0.0119
238.5	0.0119
239.0	0.0120
239.5	0.0118
240.0	0.0119
240.5	0.0118
241.0	0.0115
241.5	0.0117
242.0	0.0115
242.5	0.0114
243.0	0.0114
243.5	0.0114
244.0	0.0113
244.5	0.0112
245.0	0.0111
245.5	0.0114
246.0	0.0110
246.5	0.0110
247.0	0.0110
247.5	0.0110
248.0	0.0109
248.5	0.0110
249.0	0.0107
249.5	0.0111
250.0	0.0106
250.5	0.0106
251.0	0.0108
251.5	0.0106
252.0	0.0105
252.5	0.0105
253.0	0.0104
253.5	0.0103
254.0	0.0103
254.5	0.0102
255.0	0.0101
255.5	0.0100
256.0	0.0101
256.5	0.0099
257.0	0.0099
257.5	0.0100
258.0	0.0099
258.5	0.0097
259.0	0.0098
259.5	0.0098
260.0	0.0098
260.5	0.0096
261.0	0.0096
261.5	0.0096
262.0	0.0096
262.5	0.0095
263.0	0.0094
263.5	0.0095
264.0	0.0094
264.5	0.0094
265.0	0.0092
265.5	0.0093
266.0	0.0094
266.5	0.0091
267.0	0.0092
267.5	0.0089
268.0	0.0090
268.5	0.0089
269.0	0.0089
269.5	0.0088
270.0	0.0089
270.5	0.0089
271.0	0.0087
271.5	0.0086
272.0	0.0087
272.5	0.0086
273.0	0.0087
273.5	0.0085
274.0	0.0085
274.5	0.0085
275.0	0.0085
275.5	0.0084
276.0	0.0082
276.5	0.0083
277.0	0.0084
277.5	0.0084
278.0	0.0082
278.5	0.0083
279.0	0.0081
279.5	0.0082
280.0	0.0081
280.5	0.0080
281.0	0.0080
281.5	0.0079
282.0	0.0080
282.5	0.0080
283.0	0.0079
283.5	0.0080
284.0	0.0080
284.5	0.0079
285.0	0.0078
285.5	0.0077
286.0	0.0077
286.5	0.0078
287.0	0.0076
287.5	0.0076
288.0	0.0075
288.5	0.0077
289.0	0.0075
289.5	0.0076
290.0	0.0076
290.5	0.0076
291.0	0.0076
291.5	0.0075
292.0	0.0075
292.5	0.0074
293.0	0.0074
293.5	0.0075
294.0	0.0074
294.5	0.0073
295.0	0.0073
295.5	0.0071
296.0	0.0073
296.5	0.0073
297.0	0.0071
297.5	0.0071
298.0	0.0070
298.5	0.0070
299.0	0.0070
299.5	0.0071
300.0	0.0067
300.5	0.0067
301.0	0.0067
301.5	0.0066
302.0	0.0065
302.5	0.0066
303.0	0.0064
303.5	0.0066
304.0	0.0063
304.5	0.0063
305.0	0.0063
305.5	0.0063
306.0	0.0064
306.5	0.0062
307.0	0.0062
307.5	0.0062
308.0	0.0062
308.5	0.0062
309.0	0.0061
309.5	0.0060
310.0	0.0062
310.5	0.0060
311.0	0.0060
311.5	0.0060
312.0	0.0060
312.5	0.0058
313.0	0.0059
313.5	0.0060
314.0	0.0059
314.5	0.0058
315.0	0.0060
315.5	0.0057
316.0	0.0057
316.5	0.0059
317.0	0.0056
317.5	0.0058
318.0	0.0056
318.5	0.0057
319.0	0.0055
319.5	0.0054
320.0	0.0058
320.5	0.0055
321.0	0.0054
321.5	0.0056
322.0	0.0054
322.5	0.0053
323.0	0.0053
323.5	0.0053
324.0	0.0054
324.5	0.0053
325.0	0.0053
325.5	0.0052
326.0	0.0054
326.5	0.0053
327.0	0.0054
327.5	0.0052
328.0	0.0051
328.5	0.0051
329.0	0.0052
329.5	0.0050
330.0	0.0050
330.5	0.0050
331.0	0.0049
331.5	0.0050
332.0	0.0049
332.5	0.0050
333.0	0.0049
333.5	0.0049
334.0	0.0048
334.5	0.0049
335.0	0.0048
335.5	0.0048
336.0	0.0048
336.5	0.0048
337.0	0.0047
337.5	0.0045
338.0	0.0048
338.5	0.0046
339.0	0.0047
339.5	0.0048
340.0	0.0046
340.5	0.0046
341.0	0.0044
341.5	0.0046
342.0	0.0044
342.5	0.0045
343.0	0.0046
343.5	0.0044
344.0	0.0044
344.5	0.0045
345.0	0.0044
345.5	0.0044
346.0	0.0044
346.5	0.0045
347.0	0.0045
347.5	0.0045
348.0	0.0047
348.5	0.0045
349.0	0.0044
349.5	0.0044
350.0	0.0044
350.5	0.0044
351.0	0.0044
351.5	0.0043
352.0	0.0045
352.5	0.0045
353.0	0.0043
353.5	0.0044
354.0	0.0045
354.5	0.0044
355.0	0.0044
355.5	0.0044
356.0	0.0044
356.5	0.0042
357.0	0.0043
357.5	0.0042
358.0	0.0043
358.5	0.0043
359.0	0.0043
359.5	0.0043
360.0	0.0043
360.5	0.0044
361.0	0.0041
361.5	0.0042
362.0	0.0043
362.5	0.0041
363.0	0.0039
363.5	0.0041
364.0	0.0041
364.5	0.0041
365.0	0.0040
365.5	0.0040
366.0	0.0041
366.5	0.0041
367.0	0.0039
367.5	0.0040
368.0	0.0040
368.5	0.0039
369.0	0.0038
369.5	0.0041
370.0	0.0039
370.5	0.0038
371.0	0.0038
371.5	0.0039
372.0	0.0039
372.5	0.0038
373.0	0.0038
373.5	0.0038
374.0	0.0040
374.5	0.0038
375.0	0.0039
375.5	0.0039
376.0	0.0038
376.5	0.0038
377.0	0.0038
377.5	0.0039
378.0	0.0038
378.5	0.0038
379.0	0.0038
379.5	0.0037
380.0	0.0037
380.5	0.0038
381.0	0.0037
381.5	0.0036
382.0	0.0036
382.5	0.0036
383.0	0.0037
383.5	0.0037
384.0	0.0035
384.5	0.0035
385.0	0.0035
385.5	0.0035
386.0	0.0036
386.5	0.0037
387.0	0.0035
387.5	0.0035
388.0	0.0037
388.5	0.0036
389.0	0.0036
389.5	0.0034
390.0	0.0035
390.5	0.0035
391.0	0.0033
391.5	0.0034
392.0	0.0034
392.5	0.0034
393.0	0.0035
393.5	0.0033
394.0	0.0033
394.5	0.0034
395.0	0.0035
395.5	0.0033
396.0	0.0034
396.5	0.0032
397.0	0.0033
397.5	0.0034
398.0	0.0033
398.5	0.0033
399.0	0.0033
399.5	0.0032
400.0	0.0032
400.5	0.0032
401.0	0.0032
401.5	0.0033
402.0	0.0031
402.5	0.0033
403.0	0.0033
403.5	0.0032
404.0	0.0034
404.5	0.0030
405.0	0.0029
405.5	0.0028
406.0	0.0029
406.5	0.0029
407.0	0.0029
407.5	0.0028
408.0	0.0027
408.5	0.0028
409.0	0.0028
409.5	0.0027
410.0	0.0027
410.5	0.0030
411.0	0.0027
411.5	0.0027
412.0	0.0029
412.5	0.0026
413.0	0.0026
413.5	0.0026
414.0	0.0027
414.5	0.0027
415.0	0.0026
415.5	0.0026
416.0	0.0025
416.5	0.0025
417.0	0.0025
417.5	0.0026
418.0	0.0026
418.5	0.0025
419.0	0.0026
419.5	0.0026
420.0	0.0025
420.5	0.0025
421.0	0.0024
421.5	0.0024
422.0	0.0025
422.5	0.0025
423.0	0.0024
423.5	0.0024
424.0	0.0023
424.5	0.0025
425.0	0.0022
425.5	0.0024
426.0	0.0024
426.5	0.0024
427.0	0.0024
427.5	0.0024
428.0	0.0025
428.5	0.0023
429.0	0.0022
429.5	0.0023
430.0	0.0023
430.5	0.0023
431.0	0.0022
431.5	0.0023
432.0	0.0021
432.5	0.0023
433.0	0.0022
433.5	0.0024
434.0	0.0021
434.5	0.0022
435.0	0.0020
435.5	0.0025
436.0	0.0021
436.5	0.0021
437.0	0.0022
437.5	0.0021
438.0	0.0021
438.5	0.0021
439.0	0.0021
439.5	0.0020
440.0	0.0019
440.5	0.0020
441.0	0.0020
441.5	0.0020
442.0	0.0020
442.5	0.0020
443.0	0.0018
443.5	0.0018
444.0	0.0020
444.5	0.0022
445.0	0.0019
445.5	0.0019
446.0	0.0017
446.5	0.0019
447.0	0.0020
447.5	0.0020
448.0	0.0019
448.5	0.0019
449.0	0.0018
449.5	0.0018
450.0	0.0018
450.5	0.0018
451.0	0.0020
451.5	0.0018
452.0	0.0018
452.5	0.0018
453.0	0.0018
453.5	0.0019
454.0	0.0017
454.5	0.0019
455.0	0.0017
455.5	0.0018
456.0	0.0017
456.5	0.0016
457.0	0.0018
457.5	0.0018
458.0	0.0016
458.5	0.0017
459.0	0.0017
459.5	0.0018
460.0	0.0017
460.5	0.0016
461.0	0.0018
461.5	0.0017
462.0	0.0017
462.5	0.0017
463.0	0.0017
463.5	0.0016
464.0	0.0017
464.5	0.0017
465.0	0.0017
465.5	0.0019
466.0	0.0016
466.5	0.0016
467.0	0.0017
467.5	0.0016
468.0	0.0017
468.5	0.0016
469.0	0.0017
469.5	0.0017
470.0	0.0016
470.5	0.0017
471.0	0.0016
471.5	0.0016
472.0	0.0015
472.5	0.0017
473.0	0.0016
473.5	0.0016
474.0	0.0017
474.5	0.0017
475.0	0.0017
475.5	0.0016
476.0	0.0015
476.5	0.0017
477.0	0.0017
477.5	0.0016
478.0	0.0016
478.5	0.0016
479.0	0.0018
479.5	0.0015
480.0	0.0016
480.5	0.0016
481.0	0.0015
481.5	0.0015
482.0	0.0015
482.5	0.0015
483.0	0.0016
483.5	0.0015
484.0	0.0015
484.5	0.0015
485.0	0.0015
485.5	0.0016
486.0	0.0015
486.5	0.0015
487.0	0.0015
487.5	0.0016
488.0	0.0014
488.5	0.0015
489.0	0.0015
489.5	0.0016
490.0	0.0015
490.5	0.0016
491.0	0.0015
491.5	0.0015
492.0	0.0015
492.5	0.0015
493.0	0.0016
493.5	0.0014
494.0	0.0015
494.5	0.0016
495.0	0.0014
495.5	0.0014
496.0	0.0013
496.5	0.0015
497.0	0.0014
497.5	0.0014
498.0	0.0014
498.5	0.0012
499.0	0.0012
499.5	0.0013
500.0	0.0014
500.5	0.0013
501.0	0.0013
501.5	0.0014
502.0	0.0013
502.5	0.0013
503.0	0.0013
503.5	0.0014
504.8	0.0014
505.3	0.0014
505.8	0.0016
506.3	0.0013
506.8	0.0013
507.3	0.0013
507.8	0.0013
508.3	0.0012
508.8	0.0013
509.3	0.0013
509.8	0.0013
510.3	0.0013
510.8	0.0013
511.3	0.0013
511.8	0.0013
512.3	0.0013
512.8	0.0012
513.3	0.0012
513.8	0.0012
514.3	0.0012
514.8	0.0012
515.3	0.0013
515.8	0.0013
516.3	0.0012
516.8	0.0009
517.3	0.0013
517.8	0.0011
518.3	0.0011
518.8	0.0013
519.3	0.0012
519.8	0.0011
520.3	0.0011
520.8	0.0012
521.3	0.0012
521.8	0.0012
522.3	0.0011
522.8	0.0011
523.3	0.0011
523.8	0.0013
524.3	0.0011
524.8	0.0014
525.3	0.0011
525.8	0.0010
526.3	0.0012
526.8	0.0009
527.3	0.0012
527.8	0.0023
528.3	0.0014
528.8	0.0012
529.3	0.0012
529.8	0.0012
530.3	0.0013
530.8	0.0011
531.3	0.0011
531.8	0.0011
532.3	0.0010
532.8	0.0011
533.3	0.0010
533.8	0.0009
534.3	0.0008
534.8	0.0009
535.3	0.0009
535.8	0.0009
536.3	0.0008
536.8	0.0010
537.3	0.0011
537.8	0.0008
538.3	0.0009
538.8	0.0008
539.3	0.0008
539.8	0.0009
540.3	0.0009
540.8	0.0003
541.3	0.0009
541.8	0.0010
542.3	0.0008
542.8	0.0010
543.3	0.0006
543.8	0.0007
544.3	0.0005
544.8	0.0007
545.3	0.0006
545.8	0.0006
546.3	0.0006
546.8	0.0008
547.3	0.0007
547.8	0.0004
548.3	0.0008
548.8	0.0005
549.3	0.0004
549.8	0.0007
550.3	0.0006
550.8	0.0003
551.3	0.0008
551.8	-0.0001
552.3	0.0003
552.8	0.0008
553.3	-0.0001
553.8	0.0002
554.3	0.0005
554.8	0.0006
555.3	0.0000
555.8	0.0001
556.3	0.0004
556.8	0.0005
557.3	-0.0001
557.8	0.0001
558.3	0.0002
558.8	0.0002
559.3	0.0005
559.8	-0.0001
560.3	0.0012
560.8	0.0023
561.3	0.0010
561.8	0.0009
562.3	0.0008
562.8	0.0008
563.3	0.0007
563.8	0.0006
564.3	0.0007
564.8	0.0005
565.3	0.0005
565.8	0.0007
566.3	0.0004
566.8	0.0005
567.3	0.0005
567.8	0.0004
568.3	0.0003
568.8	0.0004
569.3	0.0003
569.8	0.0004
570.3	0.0003
570.8	0.0002
571.3	0.0006
571.8	0.0002
572.3	0.0003
572.8	0.0004
573.3	0.0000
573.8	0.0003
574.3	0.0002
574.8	0.0002
575.3	0.0002
575.8	0.0002
576.3	0.0002
576.8	0.0001
577.3	0.0001
577.8	0.0000
578.3	0.0001
578.8	0.0001
579.3	0.0002
579.8	0.0002
580.3	0.0001
580.8	0.0001
581.3	0.0000
581.8	0.0001
582.3	0.0001
582.8	0.0000
583.3	0.0001
583.8	0.0001
584.3	0.0001
584.8	0.0000
585.3	0.0001
585.8	0.0001
586.3	-0.0001
586.8	-0.0001
587.3	0.0000
587.8	-0.0001
588.3	0.0000
588.8	0.0000
589.3	0.0000
589.8	-0.0001
590.3	0.0000
590.8	-0.0001
591.3	0.0000
591.8	0.0000
592.3	0.0000
592.8	-0.0002
593.3	0.0000
593.8	0.0000
594.3	0.0000
594.8	0.0001
595.3	0.0001
595.8	0.0001
596.3	0.0001
596.8	0.0001
597.3	0.0000
597.8	0.0000
598.3	0.0001
598.8	0.0000
599.3	0.0007
599.8	0.0000
time	SDLGS	GLOII
0.0	0.0484	1.60e-4
0.5	0.0482
1.0	0.0479
1.5	0.0474
2.0	0.0469
2.5	0.0468
3.0	0.0463
3.5	0.0458
4.0	0.0455
4.5	0.0452
5.0	0.0448
5.5	0.0442
6.0	0.0440
6.5	0.0438
7.0	0.0433
7.5	0.0431
8.0	0.0424
8.5	0.0424
9.0	0.0420
9.5	0.0415
10.0	0.0411
10.5	0.0412
11.0	0.0404
11.5	0.0401
12.0	0.0399
12.5	0.0396
13.0	0.0391
13.5	0.0389
14.0	0.0384
14.5	0.0381
15.0	0.0380
15.5	0.0375
16.0	0.0374
16.5	0.0371
17.0	0.0369
17.5	0.0363
18.0	0.0359
18.5	0.0357
19.0	0.0356
19.5	0.0351
20.0	0.0349
20.5	0.0346
21.0	0.0346
21.5	0.0341
22.0	0.0337
22.5	0.0336
23.0	0.0332
23.5	0.0330
24.0	0.0325
24.5	0.0323
25.0	0.0318
25.5	0.0316
26.0	0.0313
26.5	0.0314
27.0	0.0311
27.5	0.0307
28.0	0.0305
28.5	0.0300
29.0	0.0299
29.5	0.0297
30.0	0.0294
30.5	0.0293
31.0	0.0288
31.5	0.0288
32.0	0.0284
32.5	0.0280
33.0	0.0279
33.5	0.0277
34.0	0.0275
34.5	0.0271
35.0	0.0269
35.5	0.0270
36.0	0.0264
36.5	0.0262
37.0	0.0260
37.5	0.0258
38.0	0.0255
38.5	0.0252
39.0	0.0250
39.5	0.0250
40.0	0.0245
40.5	0.0246
41.0	0.0242
41.5	0.0242
42.0	0.0239
42.5	0.0235
43.0	0.0232
43.5	0.0232
44.0	0.0230
44.5	0.0226
45.0	0.0227
45.5	0.0224
46.0	0.0222
46.5	0.0220
47.0	0.0219
47.5	0.0216
48.0	0.0213
48.5	0.0211
49.0	0.0209
49.5	0.0209
50.0	0.0207
50.5	0.0206
51.0	0.0203
51.5	0.0201
52.0	0.0201
52.5	0.0198
53.0	0.0196
53.5	0.0196
54.0	0.0194
54.5	0.0192
55.0	0.0190
55.5	0.0187
56.0	0.0186
56.5	0.0184
57.0	0.0185
57.5	0.0182
58.0	0.0179
58.5	0.0178
59.0	0.0177
59.5	0.0175
60.0	0.0176
60.5	0.0172
61.0	0.0171
61.5	0.0169
62.0	0.0170
62.5	0.0167
63.0	0.0166
63.5	0.0165
64.0	0.0163
64.5	0.0162
65.0	0.0164
65.5	0.0159
66.0	0.0162
66.5	0.0155
67.0	0.0157
67.5	0.0154
68.0	0.0152
68.5	0.0151
69.0	0.0151
69.5	0.0153
70.0	0.0146
70.5	0.0147
71.0	0.0145
71.5	0.0145
72.0	0.0142
72.5	0.0141
73.0	0.0144
73.5	0.0141
74.0	0.0139
74.5	0.0142
75.0	0.0139
75.5	0.0137
76.0	0.0137
76.5	0.0135
77.0	0.0134
77.5	0.0132
78.0	0.0133
78.5	0.0128
79.0	0.0128
79.5	0.0128
80.0	0.0126
80.5	0.0128
81.0	0.0125
81.5	0.0126
82.0	0.0122
82.5	0.0124
83.0	0.0121
83.5	0.0119
84.0	0.0120
84.5	0.0118
85.0	0.0117
85.5	0.0119
86.0	0.0117
86.5	0.0112
87.0	0.0114
87.5	0.0113
88.0	0.0109
88.5	0.0110
89.0	0.0111
89.5	0.0108
90.0	0.0108
90.5	0.0109
91.0	0.0107
91.5	0.0107
92.0	0.0106
92.5	0.0105
93.0	0.0104
93.5	0.0103
94.0	0.0099
94.5	0.0099
95.0	0.0101
95.5	0.0098
96.0	0.0098
96.5	0.0098
97.0	0.0096
97.5	0.0094
98.0	0.0093
98.5	0.0097
99.0	0.0093
99.5	0.0091
100.0	0.0091
100.5	0.0088
101.0	0.0091
101.5	0.0088
102.0	0.0088
102.5	0.0087
103.0	0.0088
103.5	0.0085
104.0	0.0085
104.5	0.0086
105.0	0.0085
105.5	0.0081
106.0	0.0087
106.5	0.0083
107.0	0.0083
107.5	0.0083
108.0	0.0084
108.5	0.0081
109.0	0.0078
109.5	0.0078
110.0	0.0077
110.5	0.0078
111.0	0.0077
111.5	0.0076
112.0	0.0077
112.5	0.0076
113.0	0.0075
113.5	0.0074
114.0	0.0074
114.5	0.0073
115.0	0.0072
115.5	0.0071
116.0	0.0072
116.5	0.0073
117.0	0.0070
117.5	0.0071
118.0	0.0071
118.5	0.0068
119.0	0.0068
119.5	0.0066
120.0	0.0070
120.5	0.0067
121.0	0.0066
121.5	0.0064
122.0	0.0066
122.5	0.0064
123.0	0.0063
123.5	0.0063
124.0	0.0063
124.5	0.0065
125.0	0.0060
125.5	0.0061
126.0	0.0060
126.5	0.0059
127.0	0.0058
127.5	0.0059
128.0	0.0058
128.5	0.0060
129.0	0.0058
129.5	0.0058
130.0	0.0057
130.5	0.0057
131.0	0.0057
131.5	0.0056
132.0	0.0055
132.5	0.0054
133.0	0.0056
133.5	0.0053
134.0	0.0053
134.5	0.0053
135.0	0.0053
135.5	0.0053
136.0	0.0053
136.5	0.0051
137.0	0.0052
137.5	0.0051
138.0	0.0050
138.5	0.0050
139.0	0.0047
139.5	0.0047
140.0	0.0048
140.5	0.0049
141.0	0.0046
141.5	0.0048
142.0	0.0046
142.5	0.0046
143.0	0.0045
143.5	0.0045
144.0	0.0045
144.5	0.0045
145.0	0.0046
145.5	0.0047
146.0	0.0044
146.5	0.0044
147.0	0.0044
147.5	0.0044
148.0	0.0042
148.5	0.0047
149.0	0.0045
149.5	0.0045
150.0	0.0042
150.5	0.0043
151.0	0.0039
151.5	0.0039
152.0	0.0040
152.5	0.0038
153.0	0.0039
153.5	0.0040
154.0	0.0037
154.5	0.0038
155.0	0.0039
155.5	0.0038
156.0	0.0036
156.5	0.0037
157.0	0.0038
157.5	0.0036
158.0	0.0038
158.5	0.0036
159.0	0.0037
159.5	0.0036
160.0	0.0033
160.5	0.0037
161.0	0.0036
161.5	0.0033
162.0	0.0033
162.5	0.0033
163.0	0.0031
163.5	0.0035
164.0	0.0033
164.5	0.0032
165.0	0.0033
165.5	0.0032
166.0	0.0033
166.5	0.0030
167.0	0.0030
167.5	0.0031
168.0	0.0030
168.5	0.0028
169.0	0.0029
169.5	0.0030
170.0	0.0031
170.5	0.0029
171.0	0.0026
171.5	0.0027
172.0	0.0030
172.5	0.0029
173.0	0.0027
173.5	0.0028
174.0	0.0027
174.5	0.0026
175.0	0.0025
175.5	0.0024
176.0	0.0025
176.5	0.0026
177.0	0.0024
177.5	0.0026
178.0	0.0025
178.5	0.0023
179.0	0.0024
179.5	0.0024
180.0	0.0023
180.5	0.0023
181.0	0.0022
181.5	0.0022
182.0	0.0021
182.5	0.0021
183.0	0.0023
183.5	0.0021
184.0	0.0022
184.5	0.0021
185.0	0.0022
185.5	0.0021
186.0	0.0021
186.5	0.0021
187.0	0.0023
187.5	0.0022
188.0	0.0022
188.5	0.0023
189.0	0.0023
189.5	0.0020
190.0	0.0020
190.5	0.0019
191.0	0.0019
191.5	0.0020
192.0	0.0021
192.5	0.0021
193.0	0.0018
193.5	0.0018
194.0	0.0020
194.5	0.0022
195.0	0.0019
195.5	0.0018
196.0	0.0019
196.5	0.0018
197.0	0.0016
197.5	0.0018
198.0	0.0018
198.5	0.0017
199.0	0.0016
199.5	0.0017
200.0	0.0017
200.5	0.0016
201.0	0.0021
201.5	0.0019
202.0	0.0016
202.5	0.0018
203.0	0.0016
203.5	0.0019
204.0	0.0018
204.5	0.0018
205.0	0.0018
205.5	0.0020
206.0	0.0017
206.5	0.0017
207.0	0.0017
207.5	0.0018
208.0	0.0017
208.5	0.0019
209.0	0.0019
209.5	0.0018
210.0	0.0016
210.5	0.0017
211.0	0.0017
211.5	0.0018
212.0	0.0014
212.5	0.0016
213.0	0.0015
213.5	0.0017
214.0	0.0015
214.5	0.0018
215.0	0.0016
215.5	0.0014
216.0	0.0016
216.5	0.0013
217.0	0.0014
217.5	0.0013
218.0	0.0013
218.5	0.0014
219.0	0.0015
219.5	0.0015
220.0	0.0015
220.5	0.0012
221.0	0.0015
221.5	0.0013
222.0	0.0012
222.5	0.0014
223.0	0.0016
223.5	0.0013
224.0	0.0014
224.5	0.0013
225.0	0.0011
225.5	0.0013
226.0	0.0011
226.5	0.0013
227.0	0.0010
227.5	0.0011
228.0	0.0012
228.5	0.0010
229.0	0.0011
229.5	0.0013
230.0	0.0010
230.5	0.0009
231.0	0.0009
231.5	0.0011
232.0	0.0011
232.5	0.0011
233.0	0.0009
233.5	0.0009
234.0	0.0009
234.5	0.0010
235.0	0.0010
235.5	0.0011
236.0	0.0009
236.5	0.0010
237.0	0.0007
237.5	0.0010
238.0	0.0010
238.5	0.0008
239.0	0.0009
239.5	0.0009
240.0	0.0009
240.5	0.0010
241.0	0.0009
241.5	0.0013
242.0	0.0008
242.5	0.0009
243.0	0.0011
243.5	0.0007
244.0	0.0009
244.5	0.0009
245.0	0.0008
245.5	0.0010
246.0	0.0007
246.5	0.0010
247.0	0.0007
247.5	0.0007
248.0	0.0011
248.5	0.0006
249.0	0.0006
249.5	0.0009
250.0	0.0009
250.5	0.0007
251.0	0.0007
251.5	0.0007
252.0	0.0006
252.5	0.0007
253.0	0.0007
253.5	0.0007
254.0	0.0006
254.5	0.0007
255.0	0.0006
255.5	0.0005
256.0	0.0008
256.5	0.0006
257.0	0.0010
257.5	0.0006
258.0	0.0005
258.5	0.0004
259.0	0.0006
259.5	0.0004
260.0	0.0005
260.5	0.0006
261.0	0.0007
261.5	0.0005
262.0	0.0007
262.5	0.0006
263.0	0.0006
263.5	0.0004
264.0	0.0003
264.5	0.0008
265.0	0.0008
265.5	0.0007
266.0	0.0005
266.5	0.0007
267.0	0.0007
267.5	0.0005
268.0	0.0005
268.5	0.0005
269.0	0.0006
269.5	0.0004
270.0	0.0004
270.5	0.0005
271.0	0.0005
271.5	0.0005
272.0	0.0005
272.5	0.0006
273.0	0.0004
273.5	0.0005
274.0	0.0004
274.5	0.0005
275.0	0.0004
275.5	0.0005
276.0	0.0006
276.5	0.0003
277.0	0.0002
277.5	0.0005
278.0	0.0003
278.5	0.0005
279.0	0.0003
279.5	0.0003
280.0	0.0003
280.5	0.0005
281.0	0.0003
281.5	0.0002
282.0	0.0002
282.5	0.0005
283.0	0.0003
283.5	0.0005
284.0	0.0004
284.5	0.0004
285.0	0.0003
285.5	0.0002
286.0	0.0003
286.5	0.0004
287.0	0.0006
287.5	0.0002
288.0	0.0004
288.5	0.0004
289.0	0.0003
289.5	0.0002
290.0	0.0006
290.5	0.0002
291.0	0.0004
291.5	0.0002
292.0	0.0006
292.5	0.0004
293.0	0.0005
293.5	0.0002
294.0	0.0003
294.5	0.0005
295.0	0.0005
295.5	0.0005
296.0	0.0003
296.5	0.0003
297.0	0.0003
297.5	0.0004
298.0	0.0004
298.5	0.0004
299.0	0.0002
299.5	0.0004
300.0	0.0001
300.5	0.0005
301.0	0.0005
301.5	0.0003
302.0	0.0001
302.5	0.0005
303.0	0.0003
303.5	0.0004
304.0	0.0001
304.5	0.0004
305.0	0.0005
305.5	0.0004
306.0	0.0003
306.5	0.0003
307.0	0.0004
307.5	0.0004
308.0	0.0005
308.5	0.0005
309.0	0.0004
309.5	0.0002
310.0	0.0003
310.5	0.0001
311.0	0.0003
311.5	0.0003
312.0	0.0003
312.5	0.0003
313.0	0.0005
313.5	0.0005
314.0	0.0002
314.5	0.0002
315.0	0.0001
315.5	0.0002
316.0	0.0005
316.5	0.0003
317.0	0.0003
317.5	0.0003
318.0	0.0002
318.5	0.0003
319.0	0.0001
319.5	0.0003
320.0	0.0002
320.5	0.0002
321.0	0.0002
321.5	0.0006
322.0	0.0002
322.5	0.0001
323.0	0.0001
323.5	0.0001
324.0	0.0002
324.5	-0.0001
325.0	0.0002
325.5	0.0002
326.0	0.0003
326.5	0.0001
327.0	0.0002
327.5	0.0001
328.0	0.0001
328.5	0.0000
329.0	0.0003
329.5	0.0003
330.0	0.0000
330.5	0.0001
331.0	0.0001
331.5	0.0003
332.0	0.0003
332.5	0.0001
333.0	0.0001
333.5	0.0005
334.0	0.0001
334.5	0.0003
335.0	0.0002
335.5	0.0000
336.0	0.0002
336.5	0.0000
337.0	0.0002
337.5	0.0001
338.0	0.0001
338.5	0.0000
339.0	0.0002
339.5	0.0002
340.0	0.0003
340.5	-0.0001
341.0	0.0000
341.5	0.0003
342.0	0.0001
342.5	0.0001
343.0	0.0000
343.5	-0.0002
344.0	0.0001
344.5	0.0003
345.0	0.0000
345.5	0.0001
346.0	-0.0001
346.5	0.0001
347.0	0.0001
347.5	0.0002
348.0	0.0001
348.5	0.0001
349.0	0.0006
349.5	0.0002
350.0	0.0001
350.5	0.0000
351.0	0.0000
351.5	0.0000
352.0	0.0001
352.5	0.0001
353.0	0.0001
353.5	0.0001
354.0	0.0002
354.5	0.0001
355.0	0.0001
355.5	0.0000
356.0	0.0000
356.5	0.0003
357.0	0.0001
357.5	0.0001
358.0	0.0001
358.5	0.0004
359.0	0.0002
359.5	0.0002
360.0	0.0005
360.5	0.0001
361.0	0.0002
361.5	0.0002
362.0	0.0001
362.5	0.0002
363.0	0.0002
363.5	0.0001
364.0	0.0005
364.5	-0.0001
365.0	0.0004
365.5	0.0005
366.0	0.0002
366.5	0.0001
367.0	0.0003
367.5	0.0002
368.0	0.0001
368.5	0.0001
369.0	0.0002
369.5	0.0001
370.0	0.0002
370.5	0.0004
371.0	0.0003
371.5	0.0001
372.0	0.0001
372.5	0.0000
373.0	0.0003
373.5	0.0002
374.0	0.0004
374.5	0.0003
375.0	0.0000
375.5	0.0002
376.0	0.0001
376.5	0.0003
377.0	0.0001
377.5	0.0002
378.0	0.0002
378.5	0.0003
379.0	0.0001
379.5	0.0000
380.0	0.0002
380.5	0.0003
381.0	0.0001
381.5	0.0001
382.0	0.0001
382.5	0.0001
383.0	0.0002
383.5	0.0002
384.0	0.0001
384.5	0.0004
385.0	0.0001
385.5	0.0001
386.0	0.0003
386.5	0.0002
387.0	0.0002
387.5	0.0003
388.0	0.0002
388.5	0.0004
389.0	0.0000
389.5	0.0001
390.0	0.0002
390.5	0.0002
391.0	0.0003
391.5	0.0000
392.0	-0.0002
392.5	-0.0001
393.0	0.0000
393.5	0.0000
394.0	-0.0001
394.5	0.0001
395.0	0.0000
395.5	0.0000
396.0	0.0000
396.5	0.0000
397.0	0.0002
397.5	0.0001
398.0	0.0000
398.5	0.0000
399.0	0.0003
399.5	0.0000
400.0	-0.0001
400.5	-0.0002
401.0	0.0000
401.5	0.0000
402.0	0.0000
402.5	-0.0001
403.0	0.0000
403.5	0.0001
404.0	-0.0001
404.5	0.0000
405.0	-0.0003
405.5	0.0002
406.0	0.0000
406.5	0.0002
407.0	0.0000
407.5	-0.0001
408.0	0.0000
408.5	0.0000
409.0	0.0001
409.5	0.0001
410.0	0.0003
410.5	0.0000
411.0	0.0000
411.5	0.0000
412.0	-0.0001
412.5	0.0000
413.0	0.0001
413.5	0.0001
414.0	0.0000
414.5	0.0001
415.0	0.0002
415.5	0.0000
416.0	0.0003
416.5	-0.0001
417.0	0.0000
417.5	0.0000
418.0	0.0002
418.5	0.0000
419.0	-0.0001
419.5	0.0000
420.0	0.0000
420.5	0.0001
421.0	0.0000
421.5	0.0001
422.0	-0.0002
422.5	0.0000
423.0	0.0002
423.5	0.0001
424.0	0.0000
424.5	0.0001
425.0	-0.0001
425.5	0.0000
426.0	0.0001
426.5	0.0000
427.0	-0.0003
427.5	0.0002
428.0	-0.0001
428.5	0.0000
429.0	-0.0001
429.5	-0.0001
430.0	-0.0002
430.5	0.0001
431.0	0.0001
431.5	-0.0001
432.0	-0.0001
432.5	-0.0002
433.0	0.0000
433.5	0.0001
434.0	0.0001
434.5	0.0001
435.0	-0.0001
435.5	0.0000
436.0	0.0001
436.5	0.0001
437.0	-0.0002
437.5	0.0000
438.0	0.0000
438.5	-0.0001
439.0	0.0000
